# Supplementary material for: STAG1 vulnerabilities for exploiting cohesin synthetic lethality in STAG2-deficient cancers
Source: Life Sci Alliance. 2020 May 28;3(7):e202000725. doi: 10.26508/lsa.202000725 (PMC7266993; doi:10.26508/lsa.202000725)
Supplement: Supplementary file 1 [file LSA-2020-00725_TableS1.xlsx]

## Sheet: Supplementary Table S1
sgRNA.ID	Entrez Gene ID	Gene Symbol	sgRNA sequence	Plasmid	KBM7_wt_1	KBM7_wt_2	KBM7_wt_3	KBM7_stag2_1	KBM7_stag2_2	KBM7_stag2_3
A1BG_1_34	1	A1BG	GGTGCATCAGCACAGGCGG	474	564	264	310	4522	35	121
A1BG_1_36	1	A1BG	GGAAGTCTGGAGTCTCCAGG	585	426	251	304	448	178	245
A1BG_1_19	1	A1BG	GCCTGTGCTGATGCACCA	702	192	580	220	884	432	352
A1BG_1_6	1	A1BG	GAGGCCCAGGAGGATGTGG	728	0	0	0	0	14	9
A1BG_1_13	1	A1BG	GCTCGGGCTTGTCCACAGGA	817	1109	379	444	274	752	126
A1BG_1_30	1	A1BG	GGTCCTGCACCCTGGCAACA	850	750	704	508	382	623	876
A2M_2_20	2	A2M	GTGGGCAGGAGGACCAAG	159	81	273	8	101	5	7
A2M_2_14	2	A2M	GTGGTACAGAAGAAATCAGG	320	305	147	341	159	32	111
A2M_2_41	2	A2M	GCCTGTGAATCTTCACCG	825	356	520	343	1248	170	866
A2M_2_32	2	A2M	GGAAATCGCATCGCACAA	1040	989	696	514	1409	889	1010
A2M_2_23	2	A2M	GAGCACCCTTTCACCGTGG	1047	1187	477	658	1020	136	833
A2M_2_24	2	A2M	GAAATGAAACTTCACACTG	1106	319	399	1182	1954	358	802
NAT1_9_18	9	NAT1	GTCCATGGCATCCCCACAA	136	53	131	25	174	5	96
NAT1_9_15	9	NAT1	GGTTCTCAAAGGGAACAGCT	491	234	721	328	163	411	219
NAT1_9_2	9	NAT1	GGATGTTAAGGTTCTCAAA	518	55	184	124	246	841	616
NAT1_9_19	9	NAT1	GTTGTGAGAAGAAATCGGGG	541	259	185	168	365	186	134
NAT1_9_4	9	NAT1	GGATGTTAAGGTTCTCAA	544	557	733	475	474	550	486
NAT1_9_14	9	NAT1	GAGACCACGATGTTGGGA	1012	650	277	614	1351	642	532
NAT2_10_8	10	NAT2	GTGCTGTATTTGTTAACTGG	559	502	471	360	465	283	568
NAT2_10_9	10	NAT2	GCATGTTAAGGTTCTCAAA	648	467	402	215	153	211	57
NAT2_10_18	10	NAT2	GCATGTTAAGGTTCTCAA	777	876	133	412	1275	410	690
NAT2_10_15	10	NAT2	GCCTCTAAGCCCAACTCCA	834	1270	649	198	557	1065	377
NAT2_10_2	10	NAT2	GAGGCTGCCACATCTGGG	855	273	654	639	352	660	414
NAT2_10_6	10	NAT2	GCTGTATTTGTTAACTGGA	966	684	530	305	533	1473	543
SERPINA3_12_28	12	SERPINA3	GACAGGAAGGCCAAGGCGG	459	57	179	264	53	25	6
SERPINA3_12_19	12	SERPINA3	GAGACAGGAAGGCCAAGG	552	370	398	369	536	250	400
SERPINA3_12_22	12	SERPINA3	GGGTGGCAGAGGACAGCA	570	233	225	295	28	214	177
SERPINA3_12_20	12	SERPINA3	GCCTCAGAAGTCTCCGTG	707	433	443	602	1117	873	165
SERPINA3_12_18	12	SERPINA3	GGCCTCAAGTTCAACCTCA	831	1075	703	414	633	351	435
SERPINA3_12_14	12	SERPINA3	GGTTCACGGAGGATGCCAAG	886	923	625	938	965	509	766
AADAC_13_14	13	AADAC	GTCTGAAGCACTAAGAAG	169	248	121	44	114	406	104
AADAC_13_6	13	AADAC	GTATATAATGCCTTAAGG	400	610	102	109	1073	110	270
AADAC_13_12	13	AADAC	GTTTTACATCCATGGTGG	572	562	830	503	912	410	699
AADAC_13_2	13	AADAC	GGGTTGTTTTACATCCATGG	632	254	404	455	361	687	316
AADAC_13_13	13	AADAC	GTTATGACTTGCTGTCAAGA	771	385	472	1033	419	201	508
AADAC_13_1	13	AADAC	GGAGCCATGGAGAATGATG	810	419	407	290	755	498	881
AAMP_14_9	14	AAMP	GGATGTGGAAAGTCCCGAA	563	36	152	159	45	10	7
AAMP_14_17	14	AAMP	GGACTTTGAGGAAGAAGAGG	698	24	17	0	0	0	0
AAMP_14_33	14	AAMP	GGAGGAAGAGGGCAACGAAG	729	245	157	104	92	34	76
AAMP_14_11	14	AAMP	GCAGGTGGACACTAAGGAGG	803	7	24	48	106	84	29
AAMP_14_2	14	AAMP	GGTGACCTCGCTATCGTCG	921	249	1104	180	300	59	58
AAMP_14_8	14	AAMP	GATAATCTCTTCATCACCA	1144	488	218	600	187	222	338
AANAT_15_1	15	AANAT	GGCAGCGAAACTCACTGGCA	315	166	369	654	167	297	213
AANAT_15_8	15	AANAT	GTGTCCTCCTAAGCCAAGG	457	376	291	229	651	10	97
AANAT_15_9	15	AANAT	GTGTCCTCCTAAGCCAAGGA	521	204	291	436	229	401	267
AANAT_15_10	15	AANAT	GGATCTCATCCAGGTACAG	791	673	866	318	1059	746	579
AANAT_15_5	15	AANAT	GGAAGTGTCCTCCTAAGCCA	937	647	757	811	838	466	280
AANAT_15_2	15	AANAT	GGAGGACACTTCCAAAGCTG	970	525	563	236	1625	361	242
AARS1_16_17	16	AARS1	GTAGGCCATGTCAATCCCAT	364	0	0	9	0	2	0
AARS1_16_35	16	AARS1	GTAGTGGATCTCACTGCA	529	1	45	0	11	5	0
AARS1_16_16	16	AARS1	GTTATACTGGATGAACACA	574	0	0	0	1	0	13
AARS1_16_29	16	AARS1	GTGGGGTCATCCAATGGGA	594	0	5	0	54	0	5
AARS1_16_36	16	AARS1	GCATTGGCAAAGAGCAAAG	839	34	3	3	0	4	15
AARS1_16_26	16	AARS1	GGATGCCGATGGGATTGACA	938	7	0	7	13	0	12
ABAT_18_20	18	ABAT	GTGAAAGAGAACCAACAGG	429	93	133	103	205	42	61
ABAT_18_27	18	ABAT	GAGTTTCAGCAGGGCGGGG	569	325	493	532	444	219	179
ABAT_18_2	18	ABAT	GGATGAGTTTCAGCAGGG	624	315	379	553	810	265	473
ABAT_18_23	18	ABAT	GCAATTACGAAGAGAGCCG	639	332	475	661	384	385	88
ABAT_18_7	18	ABAT	GTTGGATGAGTTTCAGCA	988	678	725	488	420	568	399
ABAT_18_24	18	ABAT	GATGTCCCAGCTCATCACCA	1418	717	724	994	1275	890	844
ABCA1_19_1	19	ABCA1	GTGATACAGGAACCCAGAGA	886	189	296	695	314	131	425
ABCA1_19_18	19	ABCA1	GGAGTGACATGCGACAGG	1415	957	1069	1043	464	755	1484
ABCA1_19_19	19	ABCA1	GCCTGTTCTCAGATGCTCGG	1509	1242	546	1597	1073	657	1535
ABCA1_19_6	19	ABCA1	GAGTCGGGTAACGGAAACAG	1595	992	700	620	686	394	1151
ABCA1_19_7	19	ABCA1	GGCTGATGTCATTCTCCACA	1792	932	1086	1584	1293	1226	1023
ABCA1_19_12	19	ABCA1	GAAGCTTCAAGATTTCCTGG	2135	1362	927	1487	1393	588	1086
ABCA2_20_8	20	ABCA2	GGGCTCCTGACCCTTGTGG	553	398	645	1100	236	202	312
ABCA2_20_5	20	ABCA2	GCAACCTGTTTGACCCAGCG	635	735	687	349	622	589	958
ABCA2_20_19	20	ABCA2	GCAATCGCTGTGCCCGGA	641	36	156	638	866	322	277
ABCA2_20_14	20	ABCA2	GGATAAAGAACAGCACCA	791	196	772	178	146	345	47
ABCA2_20_11	20	ABCA2	GGGCAATCCCCTGTTCCGGA	799	611	526	259	483	523	310
ABCA2_20_13	20	ABCA2	GAAGCCCACCATCTCCGTGA	1084	950	921	884	639	934	581
ABCA3_21_32	21	ABCA3	GGAGGGAAGGTGAAGAACAG	540	150	203	96	18	0	50
ABCA3_21_23	21	ABCA3	GGATCCCAGAAAACAGCAA	757	592	470	674	796	855	211
ABCA3_21_39	21	ABCA3	GCTGGTACTGGATGGCCACG	775	632	449	316	482	830	500
ABCA3_21_19	21	ABCA3	GCACCCCTTCAACCACAGCA	806	182	336	516	1334	610	679
ABCA3_21_2	21	ABCA3	GAGCAGGGTCATGAAGGAGG	850	0	54	43	57	27	61
ABCA3_21_45	21	ABCA3	GAAGGAGGCGGCGATGAGG	882	485	915	448	301	292	601
ABCB7_22_19	22	ABCB7	GTGGAGGCCACATCAACT	246	66	19	36	2	0	0
ABCB7_22_16	22	ABCB7	GGCATGGTCATGCAGGAGG	640	70	262	219	205	197	109
ABCB7_22_1	22	ABCB7	GTTGGCATGGTCATGCAGG	683	404	161	126	222	62	115
ABCB7_22_23	22	ABCB7	GTATGTACCAAGTGTTCCAA	710	5	0	4	6	3	0
ABCB7_22_24	22	ABCB7	GTTGATGTGGCCTCCACTG	786	92	34	232	172	57	114
ABCB7_22_26	22	ABCB7	GCTATTGACAGAGGAACAAG	836	24	2	18	39	55	8
ABCF1_23_19	23	ABCF1	GCGGAGGGAAGAAAACCA	552	112	86	56	35	0	33
ABCF1_23_8	23	ABCF1	GGTTTTCTTCCCTCCGCG	628	374	235	73	124	24	56
ABCF1_23_20	23	ABCF1	GGATCAGAGTGAGGAAGAGG	660	39	0	1	0	0	12
ABCF1_23_23	23	ABCF1	GGAGCCTCCCAAACAAGGGA	798	439	118	57	380	70	260
ABCF1_23_36	23	ABCF1	GAGATACCCGAAAAGGCAGG	953	69	77	235	121	251	294
ABCF1_23_24	23	ABCF1	GACTTCTCCGTGTCCCAGG	968	144	238	248	97	201	53
ABCA4_24_9	24	ABCA4	GACACTCTGTATGCCAACG	802	290	386	619	543	369	29
ABCA4_24_15	24	ABCA4	GATGATGAAGCGCTCCAGG	808	683	197	401	464	529	630
ABCA4_24_23	24	ABCA4	GCTCTGTCCAAATACGGCCA	870	1652	844	633	1356	253	818
ABCA4_24_34	24	ABCA4	GAAGGACATCGCCTGCAGCG	917	718	438	624	746	279	325
ABCA4_24_14	24	ABCA4	GAAGATCCCCTGGAGCCA	961	1012	1090	546	763	584	1236
ABCA4_24_10	24	ABCA4	GATGATGAAGCGCTCCAGGA	1055	459	408	1074	334	242	227
ABL1_25_1	25	ABL1	GTACGGGGAGGTGTACGA	623	1	23	1	0	0	0
ABL1_25_13	25	ABL1	GCTGCTCAGCAGATACTCAG	783	0	0	1	0	0	0
ABL1_25_6	25	ABL1	GTGGAAGAAATACAGCCTGA	1117	44	0	3	0	0	0
ABL1_25_24	25	ABL1	GCCGCTCGTTGGAACTCCA	1176	9	127	12	0	106	3
ABL1_25_16	25	ABL1	GCGGCTTCACTCAGACCCTG	1200	272	106	37	55	28	3
ABL1_25_31	25	ABL1	GGTGTTGAAGCGGCTCTCGG	1339	45	0	1	0	0	0
AOC1_26_2	26	AOC1	GTGCTCCCATGATCCACG	77	48	5	18	156	7	29
AOC1_26_53	26	AOC1	GTGGGAGGAGAAGAGGGG	224	2	0	40	6	0	0
AOC1_26_13	26	AOC1	GTTGTACCACACCTGCTCCA	847	1075	276	133	332	383	371
AOC1_26_9	26	AOC1	GGCCGTCTGCAGCATCAGGA	907	756	269	385	1193	531	153
AOC1_26_1	26	AOC1	GAGGAAGAACTGATGCAG	922	848	382	571	559	257	303
AOC1_26_47	26	AOC1	GAAGTTCTATGGGAGCCCAG	938	135	364	229	199	0	78
ABL2_27_21	27	ABL2	GTCCTTGGTTACAACCAGAA	535	514	306	820	239	380	216
ABL2_27_10	27	ABL2	GTACACCATCACTCCACAG	1311	522	1267	1016	983	537	1065
ABL2_27_23	27	ABL2	GAGATTAGGGTCACTCTCAG	1516	1688	1151	1078	1690	2041	2340
ABL2_27_22	27	ABL2	GGCTATCAGGTGGAGCTCCA	1654	798	1797	1085	699	1034	897
ABL2_27_25	27	ABL2	GTTTTCACAGCAACTGTA	1710	1107	1207	1417	1997	530	368
ABL2_27_16	27	ABL2	GGTTCAACATCACAACCATA	2167	2061	2717	1316	1867	727	576
ABO_28_15	28	ABO	GACAAGCATTATTAGGAAA	355	274	158	194	78	75	14
ABO_28_27	28	ABO	GGCAAACACAGTTAACCCAA	411	60	253	281	273	509	95
ABO_28_11	28	ABO	GACAATGGGAGCCAGCCAAG	438	78	52	201	155	25	15
ABO_28_22	28	ABO	GGTCGGTGAAGACATAGTAG	621	803	1054	480	296	1147	457
ABO_28_10	28	ABO	GACATAGTAGTGGACACGG	1455	1723	995	1775	1268	1282	815
ABO_28_30	28	ABO	GGAGCCTGAACTGCTCGTTG	1811	866	1075	605	793	724	782
ABR_29_1fillup	29	ABR	GGAGAAGAGGGGTATCGAGG	464	3	11	493	64	4	39
ABR_29_7fillup	29	ABR	GTGTTCCAGCAGGAAGAGGA	598	424	150	206	323	170	235
ABR_29_4fillup	29	ABR	GAGCAAAGCACACCTCACCT	652	406	592	466	682	223	236
ABR_29_10fillup	29	ABR	GACTCATCGATGTACGGCA	719	595	302	271	407	513	148
ABR_29_2fillup	29	ABR	GGAGACCAAGAACTGGCACA	719	653	576	169	424	299	844
ABR_29_9fillup	29	ABR	GCAGCTGGACCCACAAACCG	791	325	539	261	535	267	132
ACAA1_30_7	30	ACAA1	GTCTATTGACAGTGGACAA	235	190	19	754	22	134	207
ACAA1_30_4	30	ACAA1	GAACACTGTCTATTGACAG	580	532	149	262	104	468	917
ACAA1_30_6	30	ACAA1	GCTCAGCCACATTCTCAG	581	413	269	774	136	181	645
ACAA1_30_5	30	ACAA1	GACTGCCGAGAGAAGCTCGT	652	439	585	582	433	126	473
ACAA1_30_1	30	ACAA1	GGGTCTTATGACATTGGCA	832	911	1241	520	680	694	724
ACAA1_30_3	30	ACAA1	GCAGCAAGAGCCCAGAGCAA	862	796	321	216	189	142	273
ACACA_31_9	31	ACACA	GTCCTCCAAGCCAGGCCATG	206	72	49	11	122	149	80
ACACA_31_1	31	ACACA	GCATGCGGTCTATCCGTAGG	1256	179	604	206	622	276	247
ACACA_31_10	31	ACACA	GGCTTGCACCTAGTAAAGCA	1709	702	766	713	926	311	266
ACACA_31_6	31	ACACA	GCAGCAGTGAAATGCATG	1777	694	332	512	788	467	607
ACACA_31_14	31	ACACA	GCAATTAGATTCGTTGTCA	2315	1488	1058	1094	2574	791	1587
ACACA_31_4	31	ACACA	GAATTTGTTACTCGCTTTG	2354	2418	1827	1204	1107	1224	822
ACACB_32_39	32	ACACB	GACACCGCAGAGAAATGGGG	1121	836	540	1552	1646	607	290
ACACB_32_34	32	ACACB	GGCCCTCCCCATTTCTCTG	1281	909	1164	1080	988	803	756
ACACB_32_41	32	ACACB	GATGACTACTCCTCCGACG	1721	783	1523	1214	480	1512	1508
ACACB_32_51	32	ACACB	GAAGCAGGCAAACATCAAG	2094	1376	2247	2080	2350	1343	633
ACACB_32_8	32	ACACB	GATGGAGCGCATGCACTTCA	2560	2181	1658	1939	2446	1173	2528
ACADL_33_19	33	ACADL	GTCCTATATTACAAACCA	252	334	153	565	184	138	57
ACADL_33_11	33	ACADL	GAATGAATACTAAAACCT	449	638	433	623	91	244	239
ACADL_33_1	33	ACADL	GCTGGAGAAGTAAGTAGGG	552	847	635	364	780	85	273
ACADL_33_13	33	ACADL	GCATCTTGGTGGAATTGGAG	700	595	210	231	208	326	996
ACADL_33_12	33	ACADL	GGATTCTCAATGGAAGCA	835	833	607	927	895	426	269
ACADL_33_10	33	ACADL	GGAAGTGACTGGATTCTCAA	857	658	655	957	767	362	1563
ACADM_34_7	34	ACADM	GAAATTCTTTCTGCTGTT	458	315	321	566	434	535	332
ACADM_34_6	34	ACADM	GATGTGGATAACCAACGG	632	139	352	250	378	334	96
ACADM_34_2	34	ACADM	GAGAGGAAATCATCCCAG	867	348	213	118	139	29	88
ACADM_34_8	34	ACADM	GACCAAAGCAGAAAAGAA	885	449	411	255	479	485	433
ACADM_34_1	34	ACADM	GCTCGTAAATTTGCCAGAG	914	637	223	405	2298	487	2189
ACADM_34_4	34	ACADM	GAAGATGTGGATAACCAA	1213	511	528	676	429	464	718
ACADS_35_23	35	ACADS	GCCATGGAGGAGATCAGCCG	537	535	301	530	167	235	459
ACADS_35_11	35	ACADS	GACACTCATGATGACTCCGG	580	257	402	300	145	131	491
ACADS_35_14	35	ACADS	GTTTCCCATTGCAGCCCAGG	788	598	203	970	570	254	1085
ACADS_35_13	35	ACADS	GCCGGGACTTTGCCGAGA	815	657	342	827	162	261	314
ACADS_35_1	35	ACADS	GGATCACCAATGCCTGGG	875	391	1151	1111	317	611	439
ACADS_35_20	35	ACADS	GCTGATCTCCTCCATGGCGA	1111	330	551	693	698	98	301
ACADSB_36_9	36	ACADSB	GTGAGCTGAGGCAAATAGG	402	332	664	353	329	453	195
ACADSB_36_14	36	ACADSB	GGAAGTTTCTGCCTTTCAG	694	329	386	676	502	270	428
ACADSB_36_10	36	ACADSB	GACCAGAGCTGATAAAGA	836	737	416	721	74	441	724
ACADSB_36_13	36	ACADSB	GAAGTTGACCCAGAATATGG	888	229	145	739	300	433	401
ACADSB_36_8	36	ACADSB	GAAGATTTTGAGACATGAGG	901	531	1139	408	909	566	1224
ACADSB_36_7	36	ACADSB	GGAGATTATTATGTCCTCAA	1049	407	673	395	440	609	716
ACADVL_37_10	37	ACADVL	GGGTATAGTATTTTCCACAG	543	543	331	437	158	102	487
ACADVL_37_22	37	ACADVL	GGCGTGGGCATTACCCTG	628	693	170	514	1228	1692	308
ACADVL_37_23	37	ACADVL	GGGCCTAGCAGACATCTTCA	669	277	540	749	952	1253	584
ACADVL_37_21	37	ACADVL	GGGCTCGGTTAGACAGAAAG	673	324	495	625	300	410	157
ACADVL_37_29	37	ACADVL	GCCCACGATCTCCACCAAA	788	527	360	598	689	645	278
ACADVL_37_34	37	ACADVL	GCTGCATCTGACCCGCTTGA	1080	868	385	612	1249	621	714
ACAT1_38_21	38	ACAT1	GTGCTACAAGAACACCCAT	457	149	363	19	437	11	72
ACAT1_38_4	38	ACAT1	GTGGCTGGCAGCAAGGAA	775	451	480	296	487	445	421
ACAT1_38_7	38	ACAT1	GTTCCATATGTAATGAACAG	1300	790	860	644	1094	1095	414
ACAT1_38_15	38	ACAT1	GGGTAATGTTCTACAAGG	1452	950	694	1557	675	820	547
ACAT1_38_23	38	ACAT1	GGAATGAAAGCCATCATGA	1724	1137	1228	742	1339	750	1081
ACAT1_38_19	38	ACAT1	GCTTAGTGGCTGGCAGCA	1743	1670	1109	1055	1391	1406	252
ACAT2_39_1	39	ACAT2	GTCTTGAAGAGGGCCACTG	341	106	87	413	144	348	146
ACAT2_39_13	39	ACAT2	GTTCTCAAGTAAGCCAAGTG	1609	846	424	993	493	501	761
ACAT2_39_2	39	ACAT2	GGCATGGAAAATATGAGCA	1700	702	650	1378	1330	572	459
ACAT2_39_21	39	ACAT2	GATAGGAGACTCCAGCATTG	1919	754	761	1131	615	949	623
ACAT2_39_22	39	ACAT2	GCCTTGCAGTCCAGTCAATA	1936	962	848	424	849	889	1263
ACAT2_39_15	39	ACAT2	GAGTAGAGAAGATCAGGACA	2058	542	916	909	981	1692	617
ASIC2_40_3	40	ASIC2	GGCAAACCTCTGCTCACCA	159	20	454	99	212	3	44
ASIC2_40_1	40	ASIC2	GGATGAGTACCTGCCCATCT	480	591	220	452	287	571	414
ASIC2_40_2	40	ASIC2	GTTTAACTCAGGCGAGGA	778	609	322	574	1000	319	395
ASIC2_40_6fillup	40	ASIC2	GACCTGCTTGGCAAAGAGG	863	755	454	585	465	382	277
ASIC2_40_5fillup	40	ASIC2	GACCTGGCATGTGAACCATG	1123	1103	2683	2120	1483	459	830
ASIC2_40_4	40	ASIC2	GATGAGTACCTGCCCATCTG	1160	1418	988	639	803	662	287
ASIC1_41_13	41	ASIC1	GCTCCTGGCAGGCCACAA	252	168	215	39	567	49	73
ASIC1_41_15	41	ASIC1	GCCCAGCTGGTCGATGAA	611	381	515	194	712	463	54
ASIC1_41_8	41	ASIC1	GCCGCGGCTGAAGACCATGA	622	475	315	455	535	1927	89
ASIC1_41_5	41	ASIC1	GCGGCTGAAGACCATGAA	635	199	484	265	303	584	224
ASIC1_41_2	41	ASIC1	GTTCAACTCGGGCCGAGA	672	677	714	728	1078	408	234
ASIC1_41_4	41	ASIC1	GAAGACCATGAAGGGTGGGA	758	369	81	58	255	67	48
ACHE_43_34	43	ACHE	GGTGTCCATGAACTACCGGG	334	446	128	78	178	24	158
ACHE_43_19	43	ACHE	GGAGTGGGGAAGCCAGGGA	559	353	79	150	46	126	164
ACHE_43_21	43	ACHE	GCCATCGTACACGTCCAAGG	609	366	180	140	45	626	154
ACHE_43_40	43	ACHE	GTTCTCCTGCACCCACTGCA	681	619	413	125	496	856	485
ACHE_43_30	43	ACHE	GCTTCTTGGTACAGGCCGAG	725	738	548	347	391	872	160
ACHE_43_36	43	ACHE	GGTAGCAGACACTCTGGA	903	763	187	338	279	1452	255
ACLY_47_5	47	ACLY	GTCCTCGTAGAAATTGAAG	140	26	4	104	16	4	4
ACLY_47_25	47	ACLY	GACCAGCTGATCAAACGTCG	369	84	4	22	58	110	365
ACLY_47_1	47	ACLY	GTGGGTGATGTGGACGCCA	400	13	113	101	45	366	170
ACLY_47_20	47	ACLY	GGCCTCTTCAATTTCTACG	624	58	60	104	473	273	137
ACLY_47_28	47	ACLY	GGATGAGAAACTGAATCCTG	649	95	49	52	461	552	295
ACLY_47_40	47	ACLY	GACCTTGCTGAACCCCAAA	1237	432	152	290	902	158	253
ACO1_48_20	48	ACO1	GTGCGAGTCTGTGCCCACG	138	18	14	21	326	0	34
ACO1_48_24	48	ACO1	GCAGCAAAGTCAACCACAG	627	272	700	675	421	458	316
ACO1_48_23	48	ACO1	GCTGGGTCAGCCAATCAGTA	822	1001	869	733	882	1715	550
ACO1_48_15	48	ACO1	GATCTATTACAAGATCAGCA	908	754	465	338	1036	430	589
ACO1_48_13	48	ACO1	GAGTGGTATTTGATCAGGA	1035	1606	864	946	1061	413	640
ACR_49_11	49	ACR	GGGAGGGGTGATCTCCACG	469	333	161	202	477	194	99
ACR_49_15	49	ACR	GCCTGAACCGTAACCCACAG	674	531	374	380	375	610	498
ACR_49_17	49	ACR	GTTGTACGTGAAGATCTGG	705	369	650	271	459	199	609
ACR_49_22	49	ACR	GGTTCAGGCAAAACCCACA	761	421	298	299	549	575	169
ACR_49_4	49	ACR	GCAGCTTGCTGAATTCACGA	1011	511	476	406	588	434	872
ACR_49_1	49	ACR	GAGACTGGTTTTCGGAGCAA	1052	894	642	826	208	543	1079
ACO2_50_14	50	ACO2	GCCAATCAGAAGAACACCA	78	36	4	0	0	0	0
ACO2_50_25	50	ACO2	GTGGCCATGCAGGATGCGA	834	145	120	51	74	21	48
ACO2_50_28	50	ACO2	GGGAGCTGAAGTGCCCCA	1050	59	72	24	110	62	44
ACO2_50_23	50	ACO2	GTACTCGTTGGGCTCAAAG	1267	228	93	121	134	12	46
ACO2_50_38	50	ACO2	GCATCCTGCATGGCCACA	1869	498	249	329	257	218	101
ACO2_50_4	50	ACO2	GAAGGTGGCAGGCATCCTCA	2358	356	203	204	155	19	54
ACOX1_51_4	51	ACOX1	GACAATGGCTACCTCAAAA	191	44	440	299	121	23	74
ACOX1_51_11	51	ACOX1	GTGGTTTCCAAGCCTCGA	576	19	192	448	1011	1202	366
ACOX1_51_13	51	ACOX1	GCCCAGCTCATCACTAAG	864	486	404	710	380	250	153
ACOX1_51_19	51	ACOX1	GCAGCCAGCGTTATGAGG	916	664	840	322	592	361	118
ACOX1_51_25	51	ACOX1	GTTTTCTCTGGGAATACGA	965	496	407	713	541	689	183
ACOX1_51_5	51	ACOX1	GAAGGACCTGACAAACACCA	1071	500	432	525	904	308	594
ACP1_52_8fillup	52	ACP1	GGTACCTGCCGGGCAACG	974	484	369	885	656	404	799
ACP1_52_2fillup	52	ACP1	GCTGTTTCTGACTGGAACGT	1142	468	856	803	1241	1530	1704
ACP1_52_3fillup	52	ACP1	GTATGGATGAAAGCAATCTG	1165	1864	665	991	1068	782	567
ACP1_52_4fillup	52	ACP1	GCAGTGGAGGGTAGACAGCG	1185	657	435	511	524	231	653
ACP1_52_1	52	ACP1	GAAAACTGCTTCTGCAAT	1350	2035	1135	1092	1300	1348	1280
ACP1_52_5fillup	52	ACP1	GAGCTGCATGAAGAGGCA	1729	991	2073	1788	585	974	1705
ACP2_53_26	53	ACP2	GCACACTGTGCCCATCACTG	178	183	76	79	22	30	61
ACP2_53_20	53	ACP2	GGAAGAAGAATGGCCCCAG	1123	506	1323	1228	334	726	648
ACP2_53_19	53	ACP2	GTTAACTGACCAAACCCCTG	1390	1163	521	983	4289	1471	524
ACP2_53_6	53	ACP2	GGTGAACGGTCTCCATGG	1444	586	411	506	423	297	429
ACP2_53_15	53	ACP2	GGACTCTCATGAGTGCTG	1643	1594	875	993	2904	1270	546
ACP2_53_18	53	ACP2	GCTGGACTCTTCCCTCCCAA	1804	482	852	805	643	300	517
ACP5_54_11	54	ACP5	GCCAGGGAGGGTAGCAACA	392	323	131	156	38	168	58
ACP5_54_17	54	ACP5	GGGCAGAGACATTGCCAAGG	559	419	529	230	405	204	69
ACP5_54_3	54	ACP5	GTGGGATCTTGAAGTGCAGG	567	359	124	542	188	175	119
ACP5_54_5	54	ACP5	GGGAAATGGCCAATGCCA	670	347	291	241	205	207	283
ACP5_54_9	54	ACP5	GCAAGACATCAATGACAAG	742	590	500	822	1013	377	249
ACP5_54_23	54	ACP5	GGGCACTTTGCGAAGGGAG	866	399	347	1122	375	56	567
ACP3_55_14	55	ACP3	GCCAAATCCTTGTGGCCATG	111	32	21	116	0	1	4
ACP3_55_19	55	ACP3	GTGAGTTGGCCAAATCCTTG	1287	1349	668	786	716	316	1097
ACP3_55_4	55	ACP3	GGAACTGTGTGCACCGGGA	1718	1205	1532	1149	885	1198	905
ACP3_55_12	55	ACP3	GGAATCCTCATGGCCACA	1866	2372	1182	1369	1130	1485	1865
ACP3_55_9	55	ACP3	GACCGAAGTGTACTAGCCA	2248	1350	1485	1752	2543	1931	1257
ACP3_55_6	55	ACP3	GAAACAAGAAGCCAAGGCTA	2293	1852	1212	1287	1172	1064	1477
ACRV1_56_1	56	ACRV1	GGAGCCAGAAAGCTCATT	462	603	141	88	379	74	71
ACRV1_56_2	56	ACRV1	GGAGAGGTGTTCACCTGA	590	53	269	536	262	113	215
ACRV1_56_1fillup	56	ACRV1	GAACAGCCTTCAGGTGAACA	762	531	571	478	426	715	688
ACRV1_56_2fillup	56	ACRV1	GGAAAATGTCTTCGTGGAGA	779	297	558	528	592	243	1102
ACTA1_58_18	58	ACTA1	GTGCTCGATAGGGTACTTCA	1095	2	5	0	0	13	0
ACTA1_58_11	58	ACTA1	GCACGGCATCATCACCAACT	1274	49	0	11	1	19	0
ACTA1_58_19	58	ACTA1	GACGAGGCTCAGAGCAAGAG	1387	2	0	0	0	5	14
ACTA1_58_3	58	ACTA1	GATTCCTACGTGGGCGACG	1717	244	97	524	103	132	103
ACTA1_58_12	58	ACTA1	GGATGGCCACGTACATGG	1873	1138	1353	1283	2469	596	1314
ACTA1_58_7	58	ACTA1	GATGATGCCGTGCTCGATA	2378	1583	796	1115	1111	342	2240
ACTA2_59_7	59	ACTA2	GTCTGGGACGTCCCACAA	314	185	222	31	126	216	399
ACTA2_59_13	59	ACTA2	GGCATAGCCCTCATAGATG	611	379	184	200	824	117	421
ACTA2_59_11	59	ACTA2	GTTCTATCGGGTACTTCA	643	532	887	198	1503	249	151
ACTA2_59_8	59	ACTA2	GGGACGTCCCACAATGGAT	673	647	480	359	688	410	401
ACTA2_59_12	59	ACTA2	GAAGCTCATTGTAGAAAGAG	689	695	299	655	356	699	379
ACTA2_59_14	59	ACTA2	GACGAAGCACAGAGCAAAAG	805	460	464	290	331	237	269
ACTB_60_16	60	ACTB	GATGGTGGGCATGGGTCAGA	730	1	31	3	0	11	0
ACTB_60_9	60	ACTB	GGATTCCTATGTGGGCGACG	778	0	4	4	0	0	1
ACTB_60_15	60	ACTB	GTACCACTGGCATCGTGA	868	29	43	156	11	2	0
ACTB_60_4	60	ACTB	GGAGTCCATCACGATGCCAG	893	11	0	11	26	15	8
ACTB_60_1	60	ACTB	GACGATGCCGTGCTCGATG	994	0	13	11	13	2	0
ACTB_60_7	60	ACTB	GATAGCAACGTACATGGCTG	1173	252	152	66	24	133	75
ACTC1_70_10	70	ACTC1	GCGTAGCCCTCATAGATG	641	704	394	240	381	641	473
ACTC1_70_9	70	ACTC1	GCTCGATGGGATACTTCA	643	1	0	4	13	1	4
ACTC1_70_11	70	ACTC1	GCATGGTATCATCACCAACT	659	0	22	0	5	4	24
ACTC1_70_12	70	ACTC1	GGCATTGTTCTGGACTCTG	810	703	529	747	869	466	981
ACTC1_70_14	70	ACTC1	GATGAAGCCCAGAGCAAGAG	848	78	26	12	57	7	28
ACTC1_70_16	70	ACTC1	GGATGGCCACGTACATGGCA	867	476	91	145	66	15	17
ACTG1_71_6	71	ACTG1	GCTCAATGGGGTACTTCA	454	0	0	0	0	1	0
ACTG1_71_9	71	ACTG1	GATGGAAGGAAACACGGCT	610	434	239	427	431	528	273
ACTG1_71_10	71	ACTG1	GAGTCCATGACAATGCCAG	683	127	375	80	252	385	75
ACTG1_71_23	71	ACTG1	GCATGGCATCGTCACCAACT	712	0	0	9	0	0	0
ACTG1_71_13	71	ACTG1	GACGATGCCATGCTCAATG	721	243	245	368	390	260	354
ACTG1_71_14	71	ACTG1	GAGGCGTAGAGGGACAGCA	799	465	9	28	188	8	174
ACTG2_72_5	72	ACTG2	GCAGCTCATTGTAGAAGGAG	136	0	0	28	52	8	0
ACTG2_72_2	72	ACTG2	GTCCAGGCGCATGATGGCA	219	212	366	41	11	6	41
ACTG2_72_14	72	ACTG2	GTGCGGCCAGAGGCATAG	400	187	12	74	280	260	92
ACTG2_72_4	72	ACTG2	GGGCATAGCCTTCATAGATG	685	629	202	625	635	396	123
ACTG2_72_3	72	ACTG2	GAGGCTCCCCTAAATCCCA	694	707	713	840	971	195	225
ACTG2_72_12	72	ACTG2	GAATGGCGACGTACATGGCA	1140	643	435	524	657	308	236
ACTN4_81_23	81	ACTN4	GCACCTTACAGATCCGGT	395	365	705	220	318	109	66
ACTN4_81_19	81	ACTN4	GGAGCCCTTCCTTGGCCG	487	402	567	435	811	73	301
ACTN4_81_3	81	ACTN4	GGAGATGCAGCAGAAGCTGG	795	92	36	18	39	13	6
ACTN4_81_25	81	ACTN4	GGAGTTGCACCATGCCGTGA	935	713	548	1725	579	637	787
ACTN4_81_8	81	ACTN4	GATTGAGTATGACAAGCTG	1049	695	520	336	1033	1296	281
ACTN4_81_22	81	ACTN4	GATGGTCCAGATCATTCCCA	1151	1208	527	814	807	447	528
ACTL6A_86_12	86	ACTL6A	GCTGGTGAGGACTGCCCCA	392	92	18	0	15	2	317
ACTL6A_86_22	86	ACTL6A	GGCGATAAAGGCAAACAAGG	697	482	67	12	11	451	280
ACTL6A_86_7	86	ACTL6A	GTTCCGAGGGAGAATATGG	784	64	13	36	195	11	55
ACTL6A_86_8	86	ACTL6A	GTTGAAGGACATAGCCATCG	828	39	7	0	20	1	0
ACTL6A_86_21	86	ACTL6A	GGTGGTAGAAAGAGATGA	924	52	42	84	22	65	68
ACTL6A_86_9	86	ACTL6A	GATGGCTATGTCCTTCAACA	1126	267	120	7	5	175	10
ACTN1_87_8	87	ACTN1	GTGTAACTCCCACCTCCGGA	540	500	225	431	1189	376	189
ACTN1_87_4	87	ACTN1	GCCTTCTCTGGAGCCCAGA	693	275	609	430	378	551	237
ACTN1_87_5	87	ACTN1	GGATCAAAGCACAGAAGCCG	695	295	220	77	339	77	395
ACTN1_87_14	87	ACTN1	GGATTTCATAGCCAGCAA	802	758	718	1763	799	386	864
ACTN1_87_18	87	ACTN1	GCTAGACACGTAAGTCATGA	1000	883	405	725	1306	802	473
ACTN1_87_2	87	ACTN1	GATTGACTACGGGAAGCTG	1148	489	527	524	460	540	1222
ACTN2_88_1	88	ACTN2	GCCTGGGAGAAGCAGCAG	579	164	192	123	152	3	5
ACTN2_88_18	88	ACTN2	GCCATGCAGAAGAAGCTGG	669	521	377	529	353	532	355
ACTN2_88_19	88	ACTN2	GGAAGCACAAGCCACCCA	687	797	857	1093	614	503	320
ACTN2_88_23	88	ACTN2	GACTACTCAAAGCTTAACA	752	911	425	939	406	680	1351
ACTN2_88_10	88	ACTN2	GGATTACATAGCCAGCAAAG	755	490	369	399	376	135	305
ACTN2_88_5	88	ACTN2	GATGGTCCAGATCATACCCA	841	551	1365	519	1188	162	1032
ACTN3_89_34	89	ACTN3	GTCCTGGATGGCGAAGCGA	267	218	537	215	182	16	119
ACTN3_89_1	89	ACTN3	GCACGTTGACGTTGCGGTA	361	192	317	93	214	241	137
ACTN3_89_33	89	ACTN3	GTAGTCGATGAGGTCAGGG	590	379	350	344	108	505	729
ACTN3_89_5	89	ACTN3	GTGTTCAGGTTTCCGATG	645	404	278	418	0	604	91
ACTN3_89_21	89	ACTN3	GTATTTCTCTGCCACCTCAA	777	329	558	332	403	495	313
ACTN3_89_2	89	ACTN3	GTTCTGCACGTTGACGTTG	783	510	487	298	121	504	126
ACVR1_90_18	90	ACVR1	GGTATGGTGAGGTGTGGAG	1395	851	710	194	228	360	1213
ACVR1_90_36	90	ACVR1	GCACTGCTGGCCTTCACAG	2109	1518	1301	1186	795	814	768
ACVR1_90_11	90	ACVR1	GGGAGGAGAAGATCTTCA	2113	1180	953	711	1668	772	673
ACVR1_90_28	90	ACVR1	GGAGTATGGCACTATCGAA	2368	1040	1101	526	1665	788	1900
ACVR1_90_9	90	ACVR1	GGTGTAACAGGAACATCA	2652	2440	1336	1190	1191	1161	1389
ACVR1_90_21	90	ACVR1	GCCATCGTTGATGCTCAGTG	3157	1756	1636	1733	1137	866	1958
ACVR1B_91_24	91	ACVR1B	GAGAGACACATCTCACATGA	288	116	17	201	139	74	82
ACVR1B_91_15	91	ACVR1B	GCGCACCTGCATCCCCAAAG	463	279	376	250	114	92	373
ACVR1B_91_19	91	ACVR1B	GGTTTGGGGAAGTATGGCG	1853	1765	1036	1023	750	427	991
ACVR1B_91_7	91	ACVR1B	GGAAGCAGAGATATACCAGA	2311	1356	1952	1254	1656	1143	1116
ACVR1B_91_21	91	ACVR1B	GATGATGATGAGGAACAGG	2788	2051	1294	2502	1742	1331	1350
ACVR1B_91_26	91	ACVR1B	GCTGATGATAGTTAATGACA	3396	3727	1759	2527	2663	1778	2251
ACVR2A_92_8	92	ACVR2A	GTTATGGTGACAAAGATAAA	1161	818	969	1073	1276	1066	572
ACVR2A_92_19	92	ACVR2A	GGTGACAAAGATAAACGG	1291	566	278	809	1162	695	386
ACVR2A_92_3	92	ACVR2A	GCAGGATGTTGTAATAGGG	1611	797	833	1005	1190	778	2173
ACVR2A_92_15	92	ACVR2A	GTTATTAGAAGTGAAAGCAA	1613	1273	1004	1108	1898	1054	875
ACVR2A_92_10	92	ACVR2A	GGTGTACAGGCATCACAAGA	1680	1084	1182	651	2080	1391	656
ACVR2A_92_11	92	ACVR2A	GAGTTGGAACAAGTACAGGA	1972	1271	882	529	1603	1219	1829
ACVR2B_93_17	93	ACVR2B	GGATGTCCACATGACCGTAG	1015	492	245	591	385	748	628
ACVR2B_93_1	93	ACVR2B	GCTTCACTCATTTGCCAG	1170	754	957	778	1946	481	710
ACVR2B_93_15	93	ACVR2B	GCGATGCCGGTACATCCAAA	1578	1157	887	872	1400	1456	1314
ACVR2B_93_11	93	ACVR2B	GGTCATGTGGACATCCATG	1738	1229	1431	1220	1361	1156	1015
ACVR2B_93_7	93	ACVR2B	GCCCTTCTTCACGAGCTCGA	1828	1517	1064	1605	957	978	1546
ACVR2B_93_3	93	ACVR2B	GCAGGAGTGTGTGGCCACTG	1843	559	836	893	1062	1473	797
ACVRL1_94_10	94	ACVRL1	GGTGCAGTCACTGTCCAGG	340	240	357	223	246	240	89
ACVRL1_94_35	94	ACVRL1	GTAGTGGTTGACGAACTCGG	1076	560	382	516	208	622	798
ACVRL1_94_23	94	ACVRL1	GTGGTTGACGAACTCGGTG	1302	862	684	816	167	764	957
ACVRL1_94_24	94	ACVRL1	GGCCATCAGCAGCATCAGA	1332	1612	724	807	1426	463	1864
ACVRL1_94_14	94	ACVRL1	GGTGCAGAGGACAGTGGCA	2442	1262	1202	2092	1767	418	1092
ACVRL1_94_33	94	ACVRL1	GGACAGTGACTGCACCACA	2888	1711	1556	2280	3290	1228	1140
ACY1_95_21	95	ACY1	GTGTGGGAGTTGAGCAAGA	334	7	193	761	286	264	39
ACY1_95_20	95	ACY1	GACAGGCACCACATCCGTG	478	289	195	328	676	382	410
ACY1_95_11	95	ACY1	GTGGGAGTTGAGCAAGATGG	519	3	32	34	0	0	97
ACY1_95_1	95	ACY1	GCGGATACGCAGGTACTGG	814	293	248	324	386	362	526
ACY1_95_14	95	ACY1	GCGGGTTACCAGCACTGGG	860	495	348	497	952	591	579
ACY1_95_12	95	ACY1	GAGGCCTTCAAGGATTCTGA	904	599	947	564	358	346	417
ACYP1_97_3fillup	97	ACYP1	GGGTCCAGAACACTGACCG	113	223	4	21	51	52	133
ACYP1_97_1	97	ACYP1	GGAAACACCCTGATATCAG	629	452	513	282	445	237	248
ACYP1_97_2fillup	97	ACYP1	GGAATGGCTTGAAACAAG	672	794	437	343	872	334	145
ACYP2_98_5fillup	98	ACYP2	GGGTGAAGAATACCAGCAA	849	717	570	384	246	543	424
ACYP2_98_7fillup	98	ACYP2	GCCCAGTCACTCAAATCCG	1445	863	921	1539	1261	1338	735
ACYP2_98_1fillup	98	ACYP2	GAAGCTAGGAAAATAGGAG	1698	1462	1231	1587	491	1842	945
ACYP2_98_4fillup	98	ACYP2	GCGGTCAATGCGAGAACTA	1775	900	931	601	674	391	657
ACYP2_98_6fillup	98	ACYP2	GAGTGACTGGGCGGTAGACA	1912	2246	794	949	1045	1616	494
ACYP2_98_3fillup	98	ACYP2	GAGTATTCAAGCTTAGAGA	2153	2205	1760	2215	1007	1172	1737
ADA_100_8	100	ADA	GTGGCGCATGCAGCACAGGA	673	539	387	312	649	425	376
ADA_100_3	100	ADA	GTAGAGATGAAGGCCAAAGA	1173	799	404	599	461	558	543
ADA_100_10	100	ADA	GATGAAGGCCAAAGAGGGCG	1577	1072	1111	1815	844	1736	742
ADA_100_18	100	ADA	GAAGTACCAGCAGCAGACCG	1779	1105	968	1077	1438	1407	523
ADA_100_19	100	ADA	GAGGGCGTGGTGTATGTGG	1920	825	506	847	504	115	504
ADA_100_2	100	ADA	GCTGCTGAACGTCATTGGCA	2198	1063	950	1813	2495	1805	1258
ADAM8_101_26	101	ADAM8	GGACCACAGCAAGAACCCCG	384	189	48	115	89	197	95
ADAM8_101_31	101	ADAM8	GTAGCGGGTCTCTCGGGA	452	328	63	52	576	203	235
ADAM8_101_10	101	ADAM8	GTTGTGCCCTGTGGCCCCA	713	553	394	136	278	139	490
ADAM8_101_29	101	ADAM8	GCTGGAGGTGGTGAATCACG	817	25	268	84	7	18	69
ADAM8_101_22	101	ADAM8	GGTTCTCCAGTGTGACACTG	883	303	432	249	1093	531	521
ADAM8_101_24	101	ADAM8	GAGCTGTGGGAGCACATGG	1045	466	687	89	161	73	222
ADAM10_102_4	102	ADAM10	GTCCAGTGTAAATATGAG	383	371	352	93	229	521	481
ADAM10_102_14	102	ADAM10	GTTTCCCAAATATTGGTG	1848	950	1492	1910	882	1169	748
ADAM10_102_15	102	ADAM10	GATAAATGACAGAGTGAAA	1864	956	758	1088	824	883	924
ADAM10_102_2	102	ADAM10	GGATTCATCCAGACTCGTGG	1889	989	541	1497	1227	1712	321
ADAM10_102_21	102	ADAM10	GAAGGATTATCTTACAATG	2215	1490	2479	1616	2301	1386	1138
ADAM10_102_13	102	ADAM10	GAAGGATTCATCCAGACTCG	2337	835	1400	1386	1221	951	760
ADAR_103_2	103	ADAR	GGCAGGAGTCTGCCACAGAG	593	139	66	6	106	22	13
ADAR_103_45	103	ADAR	GCGGAGTGGTAAGACCAGA	692	85	120	114	160	61	101
ADAR_103_22	103	ADAR	GGAACCAGCACAGCGGAG	708	3	11	59	122	67	10
ADAR_103_4	103	ADAR	GGCTTGGAACCAGCACAG	723	338	12	0	2	1	1
ADAR_103_20	103	ADAR	GACCAGACAGTCATAGCCA	1119	46	51	83	377	244	78
ADARB1_104_24	104	ADARB1	GTACCGCCTGAAGAAAAGG	342	113	102	165	93	64	73
ADARB1_104_17	104	ADARB1	GGAGCCCACGTAAAAGGG	511	56	121	560	1100	287	355
ADARB1_104_30	104	ADARB1	GGTGGTAAGACAGGGAGAGG	589	28	1	91	44	7	10
ADARB1_104_11	104	ADARB1	GAAAAGGAGGAAAACACCA	664	416	566	539	332	533	126
ADARB1_104_15	104	ADARB1	GACTCCTTCAGTTCCAGCG	839	816	401	397	831	156	614
ADARB1_104_29	104	ADARB1	GAGAAACAAGAAGCTTGCCA	989	493	1212	461	690	177	805
ADARB2_105_12	105	ADARB2	GGCGTTGGGGAACTGCACGA	485	518	27	603	559	40	60
ADARB2_105_4	105	ADARB2	GGTGAAGGAGAACCGCAACG	501	1011	268	707	719	377	350
ADARB2_105_13	105	ADARB2	GGTGCAGCTGCACGAGCTG	542	222	311	314	1207	306	536
ADARB2_105_5	105	ADARB2	GAACTCCTGGAAGAGCGTGT	901	1066	492	942	321	490	200
ADARB2_105_8	105	ADARB2	GAAGAAGGCCAAGATGCGCG	1040	1840	1557	1720	2016	256	791
ADARB2_105_17	105	ADARB2	GAGTCCTGGCATCACAAACA	1196	904	822	1186	1148	1001	3158
ADCY1_107_13	107	ADCY1	GGACAGCAGAGCAGCGCGA	494	118	113	320	133	19	370
ADCY1_107_9	107	ADCY1	GGACACGAAGGTGACCAAA	621	347	480	524	529	90	201
ADCY1_107_20	107	ADCY1	GTTGCCATGGAGATGAAGG	655	500	519	686	535	386	462
ADCY1_107_17	107	ADCY1	GCAAGGCATAGGACACGA	966	328	1111	483	393	254	959
ADCY1_107_12	107	ADCY1	GAAGTCCTCCTTCATCTCCA	1252	879	400	269	249	309	106
ADCY2_108_25	108	ADCY2	GGCAGACGCTAAGCACGA	492	339	198	364	517	226	119
ADCY2_108_19	108	ADCY2	GCCTGTCTGCAACACCGGG	551	308	306	295	494	516	469
ADCY2_108_9	108	ADCY2	GCTGAAGAGCGAGTTCCATG	838	758	702	680	818	1230	625
ADCY2_108_28	108	ADCY2	GTTATTAGAAACGCCACA	844	245	1430	481	437	146	850
ADCY2_108_6	108	ADCY2	GAAAGCGGAGATCATCCAG	944	1046	448	819	542	340	427
ADCY2_108_27	108	ADCY2	GCATGTTGAAGGGCAGCA	1053	488	333	974	749	351	524
ADCY3_109_15	109	ADCY3	GTCCAATTCCAGCCACGGCG	204	99	348	45	299	20	4
ADCY3_109_11	109	ADCY3	GGTAGGAGAAGATCTGGG	515	38	117	172	67	67	6
ADCY3_109_32	109	ADCY3	GGTCTGGTAGAGGTTCTCCA	791	190	205	165	108	146	39
ADCY3_109_10	109	ADCY3	GGACATGATGCCCACAGCGA	938	695	635	465	803	765	564
ADCY3_109_29	109	ADCY3	GAAGAAAGACGAGAGCCAGA	952	359	514	412	731	710	304
ADCY3_109_14	109	ADCY3	GACCACGGAGATGATCACGA	1124	830	581	237	622	554	42
ADCY5_111_5fillup	111	ADCY5	GCCCAACTGCAACTTCCCCG	519	538	11	414	339	1017	57
ADCY5_111_1fillup	111	ADCY5	GGAGAGGGTCTGCAGTGGGG	611	52	2	207	0	16	7
ADCY5_111_9fillup	111	ADCY5	GGGCACAACCCACCACACTG	781	509	321	437	402	315	421
ADCY5_111_8fillup	111	ADCY5	GCAGTTTCCAGAGGAAGTCG	955	346	221	670	347	368	456
ADCY5_111_6fillup	111	ADCY5	GAGGAAGTCGAGGCGGGCAG	979	110	373	336	0	209	235
ADCY5_111_2fillup	111	ADCY5	GAACTCGGAGAAGTTGGCGA	1007	1583	604	543	731	339	154
ADCY6_112_5	112	ADCY6	GCACACACTATCCAGCAG	115	271	133	279	25	76	187
ADCY6_112_8	112	ADCY6	GGATGACGCCTTCATCCGGA	358	293	152	166	166	26	254
ADCY6_112_22	112	ADCY6	GGCCTGGCAACTTAACCG	526	444	413	106	173	246	173
ADCY6_112_9	112	ADCY6	GGCCAAGATCAAATGCAAGG	630	947	616	297	627	233	342
ADCY6_112_3	112	ADCY6	GATGACGCCTTCATCCGGAG	657	224	497	560	258	107	222
ADCY6_112_19	112	ADCY6	GATGTAGACAAAGAACACA	927	664	339	778	601	731	595
ADCY7_113_25	113	ADCY7	GTTCGACGCATGGACAAAGG	1347	958	846	433	246	1128	1015
ADCY7_113_31	113	ADCY7	GGAACGCCATGCCCAGAA	1449	2265	1079	1605	1758	1082	887
ADCY7_113_28	113	ADCY7	GTTGTCAGGCATGCAGCGA	1887	1228	1197	1161	1646	654	1584
ADCY7_113_4	113	ADCY7	GACGTACATCAGCACAGAG	1976	1285	1804	1379	1798	1565	804
ADCY7_113_12	113	ADCY7	GACGTACATCAGCACAGAGA	2329	2164	1366	1168	1546	1432	1011
ADCY7_113_15	113	ADCY7	GAAGCTGGCCATCATCGAA	2445	1507	1227	685	1605	414	849
ADCY8_114_12	114	ADCY8	GTCCTTCCTGACCACCACCA	154	14	83	50	8	78	2
ADCY8_114_33	114	ADCY8	GGGTGGGGAAAATGACCCCT	391	599	352	432	248	141	85
ADCY8_114_1	114	ADCY8	GTACCTGCAGTACAGCGGCG	503	157	229	306	55	403	107
ADCY8_114_11	114	ADCY8	GCCGGGGTATGACCACTTGG	735	399	588	336	1430	407	377
ADCY8_114_21	114	ADCY8	GCTGCAGGTCATCCTCCAAG	823	876	466	698	714	412	402
ADCY8_114_16	114	ADCY8	GAGGATGACCTGCAGCAGCG	930	590	867	1158	2644	392	257
ADCY9_115_15	115	ADCY9	GTGGGACCCCAAGTTCGACT	391	193	203	322	120	452	147
ADCY9_115_46	115	ADCY9	GTACAAAGGTAAGTGCATGA	573	1050	580	668	714	271	510
ADCY9_115_17	115	ADCY9	GTTCGACTCGGTGAACCTGG	691	459	741	237	153	550	267
ADCY9_115_8	115	ADCY9	GGTAGCCAAAGGTCTCGAAA	759	606	436	166	1088	2287	247
ADCY9_115_45	115	ADCY9	GAAGCCCACACACACCAGG	925	922	322	1022	260	593	996
ADCYAP1_116_5	116	ADCYAP1	GCCCACGGGATCCTTAACG	282	120	328	339	171	77	498
ADCYAP1_116_1	116	ADCYAP1	GCTGCCAGACTTCGATGGCT	508	267	746	487	773	272	209
ADCYAP1_116_6	116	ADCYAP1	GAGGAAGAGGCGTACGGCG	529	334	271	134	645	346	223
ADCYAP1_116_2	116	ADCYAP1	GGCCAGAGGAAGAGGCGTA	597	225	162	323	519	219	376
ADCYAP1_116_4	116	ADCYAP1	GAGCCATCGAAGTCTGGCAG	679	483	519	574	1423	1010	175
ADCYAP1_116_3	116	ADCYAP1	GATTATCCCATAGACCAGCA	1297	2015	1427	1541	423	1130	235
ADCYAP1R1_117_28	117	ADCYAP1R1	GTGCCTGGAGAAGATCCAGA	192	86	46	7	63	130	203
ADCYAP1R1_117_18	117	ADCYAP1R1	GTAGTGGAAGAAAACCATGA	210	102	291	18	77	13	38
ADCYAP1R1_117_26	117	ADCYAP1R1	GTGGTGAGCCGGAACTGCA	435	290	420	558	163	350	330
ADCYAP1R1_117_31	117	ADCYAP1R1	GCAGTCAGAATGCATGGCAG	853	482	454	940	649	236	668
ADD1_118_8	118	ADD1	GTCTACCCAGCAGCTCCGCA	62	24	56	0	37	31	42
ADD1_118_14	118	ADD1	GTTGGAGAGAGCGTTGAGG	592	520	337	669	191	302	230
ADD1_118_29	118	ADD1	GCACATTCACACCCCAGCAG	749	258	200	206	153	151	185
ADD1_118_36	118	ADD1	GCCAGGACTTCAACATGA	778	691	464	973	483	383	124
ADD1_118_13	118	ADD1	GAAGCCCAAAAGGGACAATG	981	449	349	534	359	565	334
ADD1_118_18	118	ADD1	GAACAACCCAGAGTACTTGA	1178	551	645	624	2712	459	655
ADD2_119_15	119	ADD2	GAACCTGGCCAAAGGGGAG	496	220	148	189	692	156	1028
ADD2_119_13	119	ADD2	GGTGCTAAGAAACCATGGAG	668	441	351	92	534	231	134
ADD2_119_10	119	ADD2	GTGGTTGCTCTGGGTGACA	685	779	622	412	269	993	374
ADD2_119_4	119	ADD2	GCGGCAGGACTTCAACCTGA	733	429	666	395	706	96	529
ADD2_119_19	119	ADD2	GGCCTATTATGACTTCAATG	875	403	894	559	483	255	1102
ADD2_119_25	119	ADD2	GAAGTCCGCGATCTGTCGCA	1032	682	846	457	157	451	398
ADD3_120_28	120	ADD3	GACAAGACTTCAACATGA	135	3	98	222	1527	0	37
ADD3_120_10	120	ADD3	GCATTCCAAGTCTTCCCGAA	606	176	382	571	1246	829	354
ADD3_120_29	120	ADD3	GGGTCACTTGAAGAACAGG	699	1512	437	1025	663	928	429
ADD3_120_30	120	ADD3	GGATCCCACATTTCATGG	816	324	132	190	406	282	233
ADD3_120_16	120	ADD3	GGTACTCAGGAATCATGGTG	1012	234	112	104	47	45	32
ADD3_120_3	120	ADD3	GGATGTATCTGCACCAGGA	1110	1156	671	917	1153	462	799
PLIN2_123_34	123	PLIN2	GTGGCCAGCACGATCACAG	391	78	325	230	63	495	640
PLIN2_123_36	123	PLIN2	GTGAAGACCATCACCTCCG	448	640	949	621	240	107	225
PLIN2_123_6	123	PLIN2	GCACTGGTCATGGCCACGG	674	911	299	1040	451	509	157
PLIN2_123_40	123	PLIN2	GATGCAGCTCGTGAGCAG	963	972	378	489	179	173	352
PLIN2_123_27	123	PLIN2	GAGCACTGGTCATGGCCA	1097	730	818	828	999	352	373
ADH1A_124_18	124	ADH1A	GTCTGCAGTCAATGTTGCCA	336	290	385	619	164	151	244
ADH1A_124_10	124	ADH1A	GTGAGAAGGTGCTGATGCCA	459	162	97	237	228	46	472
ADH1A_124_7	124	ADH1A	GGTGCTGATGCCAAGGAAG	816	1065	439	419	676	632	384
ADH1A_124_2	124	ADH1A	GCTGATGCCAAGGAAGTGG	892	321	601	483	702	279	399
ADH1A_124_3	124	ADH1A	GCAACCTCCACCTCCTCAA	894	182	259	76	487	188	299
ADH1B_125_8	125	ADH1B	GTCTGCAGTTAACGTTGCCA	367	213	286	198	110	67	178
ADH1B_125_12	125	ADH1B	GGTGCTGGTGCCAAGGAAG	680	805	276	155	914	629	1340
ADH1B_125_9	125	ADH1B	GAACTTCATAAGCCTTAGG	797	738	665	317	1165	662	473
ADH1B_125_11	125	ADH1B	GGTGGTGGATGAGAATGCAG	802	70	111	284	56	368	91
ADH1B_125_10	125	ADH1B	GAGAATCCACAGCCAATG	913	528	661	580	424	1420	431
ADH1C_126_3	126	ADH1C	GTCTGCAGTCAAAGTTGCCA	309	57	182	291	293	17	53
ADH1C_126_7	126	ADH1C	GTGGTGGATGAGAATGCAG	396	327	140	451	252	76	351
ADH1C_126_13	126	ADH1C	GTGGAAAGTGTTGGAGAAG	613	192	138	261	113	81	335
ADH1C_126_11	126	ADH1C	GGTGCTGACGCCGACGAAG	723	522	264	418	652	79	311
ADH1C_126_2	126	ADH1C	GAAAATCCACAGCCAATG	780	875	325	240	675	132	512
ADH1C_126_5	126	ADH1C	GAACTTCATGAGCCTTAGG	875	1305	455	615	423	433	687
ADH4_127_15	127	ADH4	GCAAAGCAGCCATCGCCT	640	412	490	607	792	768	521
ADH4_127_14	127	ADH4	GTACTGGTTCCAAAGAAA	735	483	417	446	697	556	489
ADH4_127_5	127	ADH4	GGGTTTTCAACTGGCTATG	777	871	530	662	225	283	434
ADH4_127_12	127	ADH4	GTTATCGATTCTAAATTTGA	960	859	650	173	1140	758	1137
ADH4_127_7	127	ADH4	GCTAGTGATCAACAACTAA	1144	624	734	738	926	439	963
ADH4_127_3	127	ADH4	GATAACAGTGGCATCAGTA	1416	838	896	257	552	916	171
ADH5_128_13	128	ADH5	GGGAGTTACTAAGCTGAAGG	845	584	329	153	617	51	206
ADH5_128_8	128	ADH5	GGGAAAGGATTAATGCCAGA	873	492	452	626	220	206	421
ADH5_128_5	128	ADH5	GAGTGGAGCTGATCCTGA	917	72	154	358	306	378	326
ADH5_128_14	128	ADH5	GAAGGCAGACTTTATCCAA	959	332	557	445	118	446	226
ADH5_128_3	128	ADH5	GAGGGAGTTACTAAGCTGA	1063	444	757	321	458	162	86
ADH5_128_9	128	ADH5	GAAATGCCACAACCTAGA	1086	308	496	287	743	445	771
ADH6_130_23	130	ADH6	GTGGCCCCACCAAAGGCAA	379	506	490	353	246	327	254
ADH6_130_15	130	ADH6	GTACAGAGATGAAAGTGTTG	668	162	439	413	286	155	739
ADH6_130_17	130	ADH6	GGTAGAAGTGGCCCCACCAA	691	543	736	408	173	1601	668
ADH6_130_16	130	ADH6	GCCCCTTCATGGCCCAAGA	711	759	360	789	1490	977	144
ADH6_130_2	130	ADH6	GCTGCAATCAATACTGCCA	950	1007	485	955	1001	911	998
ADH6_130_18	130	ADH6	GAGGTACATTCTCCACACTG	1098	1335	598	489	596	504	495
ADH7_131_5	131	ADH7	GTGGGACATGAGGCAACT	251	217	19	322	111	307	200
ADH7_131_1	131	ADH7	GGCAACTTCTATTTCCTCAA	515	311	463	318	480	450	35
ADH7_131_13	131	ADH7	GTACTGGTGTTCATGAAG	717	517	872	535	585	273	330
ADH7_131_9	131	ADH7	GCCCTTGCATGTAAATCTGG	917	503	850	1043	390	846	360
ADH7_131_2	131	ADH7	GAAGCAACCCTTCTCCATTG	1129	825	1064	672	436	790	465
ADH7_131_3	131	ADH7	GCATTGCATTCTCTACATTG	1268	1249	726	1401	1283	649	368
ADK_132_3	132	ADK	GTAGTAATGAGCATCCACAT	1029	884	359	358	653	278	310
ADK_132_1	132	ADK	GCCACTTTAATTGAATTCT	1251	1183	972	1105	2376	1021	929
ADK_132_5	132	ADK	GCAGCAAGATTAGCTATGA	1634	1092	844	1157	1071	896	592
ADK_132_4	132	ADK	GCAGCAAGATTAGCTATG	1648	678	511	1104	1280	584	424
ADK_132_7	132	ADK	GTAGTAATGAGCATCCACA	1685	1171	1067	1544	1596	1013	715
ADK_132_8	132	ADK	GCTTGACATCTCTGCTGTAG	1756	779	1295	1518	1294	1111	1418
ADM_133_4	133	ADM	GTCGTGGGAAGAGGGAACTG	69	15	0	0	0	0	0
ADM_133_7	133	ADM	GGGGCCGAATAAGGGTCT	379	318	259	266	317	221	672
ADM_133_6	133	ADM	GGGCTCTGAGTCGTGGGAAG	811	470	873	788	676	1005	1851
ADM_133_8	133	ADM	GCGGTGTCAGCGCCTAGGA	833	412	295	664	215	411	850
ADM_133_3	133	ADM	GGCTCTGAGTCGTGGGAAGA	883	1020	492	472	1143	256	749
ADM_133_1	133	ADM	GAGGCACCCTTCATGTCCTG	1024	2029	477	446	389	375	481
ADORA1_134_13	134	ADORA1	GGAGAGGGATCTTGACCCGG	889	660	1216	259	603	367	341
ADORA1_134_4	134	ADORA1	GGAACAATCTGAGTGCGG	1166	990	1131	1004	1304	531	569
ADORA1_134_11	134	ADORA1	GACACGATGAAGCAGAAGG	1559	1286	981	1591	529	642	303
ADORA1_134_27	134	ADORA1	GGGGTCAGTCCCACCACGA	1619	1566	918	1570	1457	798	436
ADORA1_134_10	134	ADORA1	GGACCGGACAGGCAACCATG	1882	1578	1435	1151	815	936	567
ADORA1_134_17	134	ADORA1	GAACGTGCTGGTGATCTGGG	2315	1769	1237	1681	1773	1367	1711
ADORA2A_135_15	135	ADORA2A	GTGGTCCCCATGAACTACA	961	1017	850	828	561	974	827
ADORA2A_135_3	135	ADORA2A	GCTGATGGTGATGGCAAAG	1114	371	568	1270	826	229	331
ADORA2A_135_1	135	ADORA2A	GGACGAAGCAGGCAATGAAG	1147	721	670	476	1501	894	1066
ADORA2A_135_8	135	ADORA2A	GGATGCGGATGGCAATGTAG	1390	743	388	680	505	360	303
ADORA2A_135_13	135	ADORA2A	GGTTGCTGTTGAGCCACA	1485	779	602	762	484	622	699
ADORA2A_135_19	135	ADORA2A	GAGGGCAAGAACCACTCCCA	1994	725	944	1008	1268	1086	1314
ADORA2B_136_19	136	ADORA2B	GTCGACTGCCACGGCCAGA	126	45	497	42	117	4	267
ADORA2B_136_20	136	ADORA2B	GGCTGATGGTGATGGCAAAG	979	686	374	260	483	147	305
ADORA2B_136_17	136	ADORA2B	GGATTGACTCCATTCCTG	1509	1095	1127	774	604	970	718
ADORA2B_136_18	136	ADORA2B	GATTGACTCCATTCCTGGGG	1512	1041	713	966	1114	1592	923
ADORA2B_136_11	136	ADORA2B	GGTATCTGTCGACTGCCA	1765	621	984	1560	1974	1753	1357
ADORA3_140_12	140	ADORA3	GTCCACAGCGATGGCCAGCA	53	42	0	1	7	56	29
ADORA3_140_15	140	ADORA3	GTCCTTGCTGGCCATCGCTG	295	535	391	273	457	36	256
ADORA3_140_17	140	ADORA3	GAGAGACAATGAAATAGA	1483	1368	898	927	588	586	766
ADORA3_140_19	140	ADORA3	GAGACAATGAAATAGAAGG	1529	876	767	1066	1402	736	947
ADORA3_140_14	140	ADORA3	GAGTCCAATGAAAATTTCCA	1906	2173	1106	878	2123	811	1268
ADORA3_140_6	140	ADORA3	GATGGCCAGCAAGGACATGA	2286	1423	1089	1566	640	1124	740
ADPRH_141_4	141	ADPRH	GCCCTCATGGCTGTTGAA	385	282	583	135	571	104	200
ADPRH_141_5	141	ADPRH	GGGAATCCTCCAGCCATT	910	489	402	514	522	697	544
ADPRH_141_6	141	ADPRH	GAAGCCGGGCAAGCCCAA	1499	1375	566	959	2515	1039	1128
ADPRH_141_11	141	ADPRH	GCATGGCGTTGTGCACCG	1755	877	647	723	1409	1377	420
ADPRH_141_1	141	ADPRH	GATTCCCTTCAACAGCCATG	1940	1631	1489	1352	1328	1560	732
ADPRH_141_2	141	ADPRH	GAACCTGAGACCGATGCACA	2169	1381	1580	1910	2024	734	2190
PARP1_142_21	142	PARP1	GTGTATGGAGAAGATAGAAA	1038	489	278	257	350	190	256
PARP1_142_3	142	PARP1	GCTTTGTCAAGAACAGGG	1131	550	247	405	430	448	247
PARP1_142_32	142	PARP1	GACACAGACACCCAACCGGA	1458	1116	648	1789	589	438	821
PARP1_142_41	142	PARP1	GAAGGAGTGGGTAACCCCAA	1657	878	1303	526	355	401	306
PARP1_142_25	142	PARP1	GCAGAAAGTCAAGAAGACAG	1754	683	622	718	224	695	501
PARP1_142_43	142	PARP1	GATGCCTATTACTGCACTG	2305	2063	1962	990	860	1016	1148
PARP4_143_3	143	PARP4	GGAGGTGGTGTGATGTCCAG	619	315	768	316	716	524	181
PARP4_143_15	143	PARP4	GCCCGGACAGTGCCACAG	627	917	204	441	839	843	426
PARP4_143_20	143	PARP4	GTTGCAAAATATAACACCT	648	456	262	384	394	339	91
PARP4_143_18	143	PARP4	GCTCGCCTTCTGATCAGG	780	338	730	811	580	403	693
PARP4_143_8	143	PARP4	GTAGAGATGATTTGGGCAG	786	952	465	241	1291	348	447
PARP4_143_14	143	PARP4	GAGAAGCATGTGTTCCAGG	891	1156	424	864	998	739	877
ADRA1D_146_21	146	ADRA1D	GCGCTTCTGCGGTATCACCG	188	7	24	28	182	96	24
ADRA1D_146_8	146	ADRA1D	GGTAGAAGGAGCACACGG	987	860	395	747	701	138	486
ADRA1D_146_26	146	ADRA1D	GGGCAGGTAGAAGGAGCACA	1357	208	405	826	109	143	68
ADRA1D_146_9	146	ADRA1D	GCCTCTGCACCATCTCCG	1365	681	545	831	343	167	462
ADRA1D_146_10	146	ADRA1D	GGTCCACGGAGATGGTGCAG	1556	1188	1084	1699	807	310	876
ADRA1D_146_11	146	ADRA1D	GAAGCCCAGAACCTCCATGG	1827	925	753	399	395	522	311
ADRA1B_147_24	147	ADRA1B	GTTGCCCACGATGGCAAAG	681	407	416	130	57	803	231
ADRA1B_147_16	147	ADRA1B	GGTGAAGCTCAACAGCAGGT	838	716	350	377	512	274	321
ADRA1B_147_30	147	ADRA1B	GATGTAGAAGGAGCCCAGAG	1751	430	433	734	342	569	281
ADRA1B_147_41	147	ADRA1B	GAGAACCACCAAGAACCTAG	1860	1584	1477	1374	2580	2334	3108
ADRA1B_147_7	147	ADRA1B	GACTAGAATGACCGCCAGA	1964	1510	1439	1212	1211	1080	1213
ADRA1B_147_29	147	ADRA1B	GAAGGAGATGTCCAACTCCA	2218	2049	1936	3108	1140	1823	2584
ADRA1A_148_14	148	ADRA1A	GTCGGTGACAGGCTACGGAG	140	3	2	228	9	10	182
ADRA1A_148_31	148	ADRA1A	GTACTGCCGCGTCTACGTGG	837	442	278	471	324	231	1008
ADRA1A_148_9	148	ADRA1A	GGTCGATGGAGATGATGCAG	1598	1347	1196	1773	810	895	820
ADRA1A_148_27	148	ADRA1A	GATGGTTGGGTAGCGCAG	1857	714	629	1423	247	562	396
ADRA1A_148_24	148	ADRA1A	GGTCTTCTGCAACATCTGGG	1939	849	1264	1404	1139	695	1545
ADRA1A_148_3	148	ADRA1A	GACCATCTGCCAGATCAACG	2152	1567	1613	1852	1429	1482	787
ADRA2A_150_5	150	ADRA2A	GGCCAGAGACACCAGGAAG	1188	727	595	751	792	486	417
ADRA2A_150_20	150	ADRA2A	GGTCGTTGATCTCGCAGCG	1291	649	787	780	633	509	1058
ADRA2A_150_14	150	ADRA2A	GATGGCCTTGATGCGGCG	1575	1297	773	813	1510	1054	1055
ADRA2A_150_9	150	ADRA2A	GGGCTACTGGTACTTCGGCA	1667	1062	763	520	1296	908	966
ADRA2A_150_2	150	ADRA2A	GATGGAGATGAGCGGCGGGA	2766	1817	1652	3416	2120	1776	646
ADRA2A_150_18	150	ADRA2A	GATGATGATGGCCTTGATG	2816	1761	1540	1808	1959	744	2297
ADRA2B_151_22	151	ADRA2B	GATGCACTTGATGCGGCG	853	459	555	691	846	430	757
ADRA2B_151_5	151	ADRA2B	GCCCTTGTAGATGAGGGG	908	231	475	582	395	275	395
ADRA2B_151_15	151	ADRA2B	GGCGATGAGCCACACAGTG	1471	441	860	629	1305	342	560
ADRA2B_151_14	151	ADRA2B	GCACAGGTGCACGATGGACG	1570	817	948	1018	1265	1353	905
ADRA2B_151_2	151	ADRA2B	GCTCGTTGGCCAGCGAGAAA	1898	920	766	1037	1127	2160	880
ADRA2C_152_3	152	ADRA2C	GCGCTTCAGGTTGTACTCGA	559	202	84	579	67	156	361
ADRA2C_152_4	152	ADRA2C	GGCCAGCGACACCAGGAAG	1420	849	1366	879	1168	769	832
ADRA2C_152_8	152	ADRA2C	GAGAAGGGCATGACCAGCG	1556	1199	770	1217	668	862	971
ADRA2C_152_5	152	ADRA2C	GACGATGAGGAAGCCCACCA	2058	1798	1714	2737	932	586	1886
ADRA2C_152_9	152	ADRA2C	GATGAGCCACACGGCCACGA	2159	1341	1540	1968	1829	735	1315
ADRA2C_152_6	152	ADRA2C	GAGCTCGTTGGCCAACGAGA	2182	1975	1049	1253	957	973	1679
ADRB1_153_19	153	ADRB1	GTGCATGAGGATGGGCAGGA	729	828	813	237	84	120	148
ADRB1_153_24	153	ADRB1	GTGGACGTGCTGTGCGTGA	964	751	840	470	1147	780	255
ADRB1_153_8	153	ADRB1	GGCCAGGGACATGATGAAG	1241	884	982	1003	1920	320	505
ADRB1_153_10	153	ADRB1	GCAGGCTCTGGTAGCGGAA	1645	1840	1569	857	1531	752	829
ADRB1_153_12	153	ADRB1	GAAGGAGCCGTACTCCCAG	1656	1199	625	786	1598	754	476
ADRB1_153_3	153	ADRB1	GATGGGCAGGAAGGACACCA	1945	227	157	280	125	109	83
ADRB2_154_21	154	ADRB2	GTGCATCTGAATGGGCAAGA	1178	974	985	499	700	575	1753
ADRB2_154_26	154	ADRB2	GCACATTGCCAAACACGA	1660	1016	1124	624	588	1079	891
ADRB2_154_19	154	ADRB2	GACGCTCGAACTTGGCAA	1884	1788	1299	1048	2526	1034	627
ADRB2_154_20	154	ADRB2	GACCCTGTGCGTGATCGCAG	2049	1067	1251	1014	2505	888	1300
ADRB2_154_15	154	ADRB2	GAATATGGGCGGCCCCAAA	2495	1955	2115	1039	1436	1178	1159
ADRB2_154_25	154	ADRB2	GAGCCTGCTGACCAAGAATA	3040	2120	1300	1522	2313	658	1689
ADRB3_155_1	155	ADRB3	GGAGTCCCATCACCAGGT	982	437	228	599	129	144	319
ADRB3_155_9	155	ADRB3	GCGAAGTCACGAACACGT	1009	489	412	232	344	779	667
ADRB3_155_11	155	ADRB3	GTGACCAACCCGCTGCGTTA	1174	785	668	710	831	360	9
ADRB3_155_8	155	ADRB3	GCACAGGGTTTCGATGCTGG	1350	622	531	515	739	720	911
ADRB3_155_13	155	ADRB3	GGTTGGTCACAGCCAGGTAG	1520	1681	812	550	467	1235	264
ADRB3_155_7	155	ADRB3	GAGTCTCGGAGTCCAGGCGA	2881	1690	1635	491	1378	516	362
GRK2_156_22	156	GRK2	GTGGCCTTGGACATGCTCAG	797	558	1066	1171	976	810	515
GRK2_156_20	156	GRK2	GATTTGTCAAAACCTCCGAG	1504	1125	371	895	1653	859	1334
GRK2_156_24	156	GRK2	GAGGTCTATGGGTGCCGGA	1757	1325	1592	2235	1921	1145	748
GRK2_156_33	156	GRK2	GAAGTACGAGAAGCTGGAGA	1936	2459	1141	580	1009	769	1992
GRK2_156_37	156	GRK2	GGTACTTCTGCATGACACTG	2231	1580	1033	2317	3108	890	1716
GRK3_157_7	157	GRK3	GAAATTTGTGAAAGCCTTCG	1631	1486	1331	647	2489	1108	890
GRK3_157_17	157	GRK3	GAAATGCTTAGATAAGAAG	1634	1263	869	1525	1433	395	340
GRK3_157_12	157	GRK3	GACCCAGAATGATTTCAG	1636	1372	800	1509	642	775	529
GRK3_157_3	157	GRK3	GGTCGCCTTGCTCTTCTCCA	1672	937	1057	978	476	493	815
GRK3_157_18	157	GRK3	GTTCTCTGAGAAGGAGATG	1686	365	786	1226	787	992	381
GRK3_157_5	157	GRK3	GAGGATCAAAATGAAACA	1718	1063	570	1664	1715	900	1116
ADSL_158_24	158	ADSL	GACAAGATGGTGACAGAAA	95	0	0	0	0	0	0
ADSL_158_7	158	ADSL	GGTATAAATTCCGGACATGG	690	0	30	42	0	2	4
ADSL_158_12	158	ADSL	GCAGCTTTTGGACAGCAG	833	36	88	13	279	7	46
ADSL_158_18	158	ADSL	GGAGAACATCGACTTCAAGA	846	60	20	91	4	15	12
ADSL_158_20	158	ADSL	GGTAGAGCAGCTTGACAAGA	852	36	0	4	0	0	0
ADSL_158_14	158	ADSL	GGCTTGCCGACTTTGCTA	884	28	12	0	23	0	0
ADSS2_159_7	159	ADSS2	GTCCAAAGCTGCTCGGAG	88	48	0	0	0	2	50
ADSS2_159_12	159	ADSS2	GTGGGGCGACGAAGGCAA	292	0	0	0	0	0	0
ADSS2_159_6	159	ADSS2	GGGCGACGAAGGCAAAGGGA	567	0	0	2	0	0	2
ADSS2_159_2	159	ADSS2	GATTTTCATCTCTTACCCAG	793	27	4	27	83	10	58
ADSS2_159_10	159	ADSS2	GAAGGCAAAGGGAAGGTGG	900	13	15	4	0	73	0
ADSS2_159_3	159	ADSS2	GAATCCACAACAACTGTA	1414	28	7	0	205	6	11
AP2A1_160_25	160	AP2A1	GTGCAGGGCCAGGCACATGA	993	239	202	195	269	79	211
AP2A1_160_7	160	AP2A1	GTAGTAGGTGTAGTCCTGG	1136	575	287	691	641	442	705
AP2A1_160_1	160	AP2A1	GGAAATTAAGAGAATCAACA	1669	947	510	843	1182	682	641
AP2A1_160_8	160	AP2A1	GAGGCTGATGGTCTCGAAG	1767	542	707	564	491	386	414
AP2A1_160_5	160	AP2A1	GGAGCTTCACCGAGAGCCA	2014	894	1224	788	583	295	578
AP2A1_160_3	160	AP2A1	GATGGCGTTGTTGATGAGG	2248	548	691	513	335	533	803
AP2A2_161_17	161	AP2A2	GTACAGGCGCAGCAAGCACA	596	392	643	504	163	141	206
AP2A2_161_8	161	AP2A2	GAGACAGCCAGAGACACGG	743	151	342	436	355	207	134
AP2A2_161_2	161	AP2A2	GATGGCGTTGTTGATCAGG	893	555	599	323	440	38	103
AP2A2_161_24	161	AP2A2	GCTGATGGCCTCGAAGAGCA	906	391	519	620	532	255	622
AP2A2_161_22	161	AP2A2	GCTGAGTTCAAACAGATACA	1066	701	508	1181	754	677	233
AP2A2_161_3	161	AP2A2	GCAGTTTGACAGACAGCCA	1080	408	850	382	398	614	320
AP1B1_162_1	162	AP1B1	GTGGTCAACTGCATGCAGA	316	207	148	26	512	373	170
AP1B1_162_31	162	AP1B1	GCTGACAGCAGTGTGACCAG	635	593	62	263	333	124	24
AP1B1_162_35	162	AP1B1	GCCACTCCGGAAGTGCCTGA	738	471	233	565	267	735	367
AP1B1_162_26	162	AP1B1	GGAAGTGCCTGAAGGACG	803	449	279	529	450	325	269
AP1B1_162_44	162	AP1B1	GGCGTAATTCATCAAGTAG	959	609	568	255	74	173	525
AP1B1_162_28	162	AP1B1	GCATGCAGTTGACCACATCG	1134	258	586	355	496	534	652
AP2B1_163_2	163	AP2B1	GTCTACCCGGATGCACCCCA	80	4	22	18	3	60	0
AP2B1_163_8	163	AP2B1	GGTGGTGGCTAATGCCGTAG	722	214	208	250	385	64	78
AP2B1_163_23	163	AP2B1	GAGTTGGCATGGGATAGCCG	744	175	380	187	329	108	123
AP2B1_163_5	163	AP2B1	GCAAAGTGACAAGTGGAG	842	110	177	206	205	451	530
AP2B1_163_12	163	AP2B1	GATTTCAGATAATGCCGCTA	1124	280	138	244	580	416	178
AP2B1_163_31	163	AP2B1	GATTGCTGCTATGACCGTG	1229	211	254	223	500	339	589
AP1G1_164_15	164	AP1G1	GCTCACACATTTCTGTGAGG	165	116	163	4	9	1	3
AP1G1_164_16	164	AP1G1	GGGTTCGGGCTGTCCGGA	660	640	299	352	208	369	90
AP1G1_164_4	164	AP1G1	GTGAATATCCGGACATGATG	785	314	479	399	553	269	135
AP1G1_164_2	164	AP1G1	GGATATTAAGTCAGAGAG	907	358	439	356	166	343	215
AP1G1_164_7	164	AP1G1	GGAGGACTACAGATGTGTGG	1139	285	559	892	1068	126	477
AP1G1_164_10	164	AP1G1	GATCTCTGCACATCTCTG	1304	704	788	922	556	341	573
AEBP1_165_30	165	AEBP1	GTCTTTGGTCTTTTCCGG	237	355	443	73	201	45	25
AEBP1_165_43	165	AEBP1	GCGCCAGACAGACGAAGAGA	237	216	223	198	127	61	439
AEBP1_165_36	165	AEBP1	GGAGAGGAGACCCATGTGG	443	210	319	485	1600	309	294
AEBP1_165_25	165	AEBP1	GAGATCGAGGAGTTCCTCGA	732	803	466	371	882	152	127
AEBP1_165_2	165	AEBP1	GAAAGGCAAGAAAGACAA	834	939	794	358	540	131	433
AEBP1_165_20	165	AEBP1	GGAAAAGACCAAAGACAAA	841	1115	912	442	686	478	1017
TLE5_166_1	166	TLE5	GCAACTCAAATTCACCACCT	576	640	426	564	299	502	219
TLE5_166_4	166	TLE5	GGTGGTGAATTTGAGTTGCT	596	888	264	392	499	669	551
TLE5_166_2	166	TLE5	GTGGTGAATTTGAGTTGCTG	657	383	449	333	1032	590	120
TLE5_166_3	166	TLE5	GCTGAAATTCGTCTTTGATG	672	537	771	268	531	450	489
TLE5_166_5	166	TLE5	GAATTTGAGTTGCTGGGGT	709	206	517	415	454	238	185
TLE5_166_6	166	TLE5	GAGTTGCTGGGGTAGGTGCG	751	951	500	666	1394	280	193
CRISP1_167_4	167	CRISP1	GATCTCTTCTTGTACATT	526	251	558	333	677	102	270
CRISP1_167_6	167	CRISP1	GGAACTACTCTTCTCCTGA	610	241	395	151	1221	213	499
CRISP1_167_7	167	CRISP1	GAGTCTACAAGTTTCAAACA	636	193	301	169	727	673	223
CRISP1_167_1	167	CRISP1	GTGGAACTACTCTTCTCCTG	638	579	275	176	666	586	326
CRISP1_167_8	167	CRISP1	GCATATTTTCTCCACAAA	650	453	315	572	612	262	204
CRISP1_167_5	167	CRISP1	GACATCTTATCCTGTATCA	827	425	558	644	876	368	879
AFM_173_20	173	AFM	GTGTAGGGGCGAAGACAAAT	278	25	78	24	180	30	42
AFM_173_21	173	AFM	GCAACAGTTAGAAGTGTAG	547	577	533	214	1487	277	523
AFM_173_17	173	AFM	GGATCCAGGGTAGGGAAAGG	597	170	71	65	55	31	46
AFM_173_9	173	AFM	GGAAAAGCTGGTGAAAGACA	717	143	515	1077	353	857	287
AFM_173_11	173	AFM	GTTGCTGTTCATTTTGAGG	728	532	594	136	417	412	340
AFP_174_25	174	AFP	GGCAAAGTTCTTCCAGAA	253	179	121	114	49	97	839
AFP_174_1	174	AFP	GCTGCAGCCAAAGTGAAG	619	318	348	244	446	686	1638
AFP_174_13	174	AFP	GTACATGAGCACTGTTGCAG	623	594	678	508	254	441	794
AFP_174_27	174	AFP	GAAGACTGTTCATCTCCAGT	837	362	281	600	1176	297	438
AFP_174_4	174	AFP	GTTGAATGCTTCCAAACAA	875	846	541	701	632	302	484
AFP_174_17	174	AFP	GAAGCATATGAAGAAGACA	973	1116	764	577	836	1554	769
AGA_175_3	175	AGA	GTGAGAGAGAGCAGTGTGA	425	149	410	309	55	206	287
AGA_175_15	175	AGA	GGAGGGCATTAGCATCTGG	652	841	523	551	347	401	484
AGA_175_10	175	AGA	GGCCAAGTGTTGACGACCAG	726	250	848	459	953	512	483
AGA_175_2	175	AGA	GGGCCTGGCAGAGCAGAAA	759	498	768	584	561	507	1191
AGA_175_16	175	AGA	GGCTCTGCCCTGGATGCAG	783	334	853	792	510	666	799
AGA_175_11	175	AGA	GAAGAGCTTGAGAAGCAG	829	548	1256	852	873	362	467
ACAN_176_35	176	ACAN	GGCTCTGGACTTCCAAGG	558	62	253	92	103	25	34
ACAN_176_26	176	ACAN	GCATGGCATCGAGGACAGCG	573	112	362	195	435	217	488
ACAN_176_40	176	ACAN	GACTTTGACAGGGCGCAG	728	590	188	349	493	246	581
ACAN_176_38	176	ACAN	GCCATGCATCACCTCGCAG	750	500	229	196	264	284	197
ACAN_176_8	176	ACAN	GGGGTCGATGAAATAGCAG	879	391	369	897	504	296	365
ACAN_176_1	176	ACAN	GATGTGTACTGCTTCGCCG	1068	393	308	690	1197	562	575
AGER_177_18	177	AGER	GGCAATGAACAGGAATGGAA	189	0	14	0	0	0	0
AGER_177_1	177	AGER	GTGGCTCGTGTCCTTCCCAA	523	446	385	308	501	374	262
AGER_177_3	177	AGER	GCCAGCTAAGAGTCCCTGCA	533	668	584	460	104	577	879
AGER_177_15	177	AGER	GGAAGAGGGAGCCGTTGGGA	760	395	168	667	385	224	347
AGER_177_21	177	AGER	GAGGGAAGCTACCCTGCA	914	509	353	543	181	365	708
AGER_177_9	177	AGER	GTTTCCATTCCAGCCGCTG	940	686	341	461	1087	488	926
AGL_178_21	178	AGL	GTCCAAGAGTCTGCAATG	206	112	286	166	6	70	1
AGL_178_7	178	AGL	GCACCAACACGTAAAATG	677	507	279	439	691	503	581
AGL_178_4	178	AGL	GAAGGGAAATACAAAGAAAA	744	801	343	346	1274	621	452
AGL_178_11	178	AGL	GAAGAGTAACACAGTCCAA	821	386	453	518	1222	262	333
AGL_178_6	178	AGL	GCTTTCCCATTCATCAAA	891	667	564	315	860	1285	924
AGL_178_14	178	AGL	GATTTTCCCAATCCAGAGAA	944	958	1243	935	289	868	1062
AGRP_181_7	181	AGRP	GTTGCAGGAGGCTCAGGCCT	535	266	184	405	911	309	856
AGRP_181_4	181	AGRP	GCAGTTGTCTTCTTCAGT	561	436	150	292	428	152	140
AGRP_181_2	181	AGRP	GGCCTTCTGATGCCCTCCA	817	436	835	891	1151	352	597
AGRP_181_3	181	AGRP	GAAGAGGATCTGTTGCAGG	822	607	292	427	307	176	502
AGRP_181_1	181	AGRP	GCAGTTGTCTTCTTCAGTG	828	1061	320	494	846	804	2071
AGRP_181_5	181	AGRP	GCCTTCTGATGCCCTCCATG	977	587	752	561	146	386	417
JAG1_182_11	182	JAG1	GTAGTCATCACAGGTCACG	671	207	226	893	638	332	467
JAG1_182_17	182	JAG1	GCCCCAGTTGGTCTCACAG	737	336	163	612	591	502	603
JAG1_182_4	182	JAG1	GGGCTCATTACAGATGCCG	786	399	434	763	88	222	159
JAG1_182_34	182	JAG1	GTATGTGTCACACTCGTCG	820	613	303	654	121	1345	372
JAG1_182_3	182	JAG1	GGGCAACACCTTCAACCTCA	1033	418	1540	432	757	878	278
JAG1_182_14	182	JAG1	GGAGTATCAGTCCCGCGTCA	1114	745	411	902	212	225	359
AGT_183_18	183	AGT	GACAAGTTGAGGGCCGCAA	85	25	0	0	43	7	0
AGT_183_1	183	AGT	GTGAACACGCCCACCACCG	185	286	87	36	62	5	146
AGT_183_4	183	AGT	GTGGATGACGAGGTGGAAG	457	329	99	328	127	20	299
AGT_183_6	183	AGT	GTAGGGCCTTTTCATCCACA	619	402	824	543	839	673	290
AGT_183_32	183	AGT	GGGCCTTTTCATCCACAG	722	814	411	367	365	483	236
AGT_183_17	183	AGT	GGAGCAGGTATGAAGGTG	791	469	1292	872	555	550	661
AGTR1_185_8	185	AGTR1	GGGCTGTCTACACAGCTA	900	536	555	530	885	130	577
AGTR1_185_9	185	AGTR1	GCTGTGTAGACAGCCCATAG	1050	1083	667	988	1216	574	533
AGTR1_185_2	185	AGTR1	GGGAATATTTGGAAACAGCT	1143	1449	443	1494	1532	1183	588
AGTR1_185_3	185	AGTR1	GAGAATCATTTTGATCACCT	1245	1166	787	654	1687	186	474
AGTR1_185_4	185	AGTR1	GGTAATTGCCAAAGGGCCAG	1403	2167	1291	1945	1391	768	885
AGTR1_185_14	185	AGTR1	GATTGTCCCAAAGCTGGA	2426	875	1325	1031	2551	1064	1009
AGTR2_186_8	186	AGTR2	GGAGTAAATCAGCCACAGCG	1208	828	648	853	691	450	630
AGTR2_186_3	186	AGTR2	GAAAGGGGTAGATGACAGAT	1315	940	532	890	714	649	513
AGTR2_186_5	186	AGTR2	GGCCATACACCAAACAAG	1531	2397	829	1067	552	620	1092
AGTR2_186_2	186	AGTR2	GCATCTAAATGCTTATCTGA	1582	490	855	1176	1859	967	915
AGTR2_186_4	186	AGTR2	GAATAATAGGTTGCCCATAG	1737	1053	675	1571	2211	736	797
AGTR2_186_1	186	AGTR2	GGTTTCTGTGAACAGTTCA	2169	1120	1824	1832	2740	1416	1615
APLNR_187_19	187	APLNR	GTGCTACATGGACTACTCCA	213	56	130	29	270	1	79
APLNR_187_22	187	APLNR	GCACCCAAAGAACTGCCG	486	398	192	300	628	260	114
APLNR_187_13	187	APLNR	GCAGAAGAAGGTCCCAAA	636	557	182	331	191	857	368
APLNR_187_24	187	APLNR	GGACTTGGAGAACACCACTA	645	829	93	380	165	1852	745
APLNR_187_11	187	APLNR	GGTGTTCTCCAAGTCCCCGG	1011	605	926	605	488	204	320
APLNR_187_23	187	APLNR	GACCAACATGTAGATGGCA	1163	1253	598	1261	637	176	377
AGXT_189_14	189	AGXT	GTACAAGTGCCTGCTCCTGG	178	261	181	145	263	70	207
AGXT_189_24	189	AGXT	GTGGACATCGGGGAGCGCAT	434	54	141	133	144	137	327
AGXT_189_8	189	AGXT	GCTGCTGTTCTTAACCCACG	552	435	329	297	288	227	336
AGXT_189_30	189	AGXT	GATGACCAAGGACCCTGG	687	113	387	183	179	220	511
AGXT_189_22	189	AGXT	GTTCCCCGAAGCCATCAAG	749	478	534	451	1054	275	378
AGXT_189_19	189	AGXT	GCCATTGGCCCCAACCAGGA	770	536	841	508	784	322	587
NR0B1_190_15	190	NR0B1	GCTCAAAGCAAACGCACG	659	504	186	306	650	352	268
NR0B1_190_9	190	NR0B1	GGTAAAGAGGCGCTACCAGG	1315	1627	692	597	1198	816	956
NR0B1_190_7	190	NR0B1	GCAAACGTACGCGGCACCGA	1512	809	1142	988	878	629	871
NR0B1_190_10	190	NR0B1	GAGCGCAAAGCAAACGTACG	1542	1924	898	1308	798	2112	256
NR0B1_190_2	190	NR0B1	GAGCACAAATCAAGCGCAGG	1546	1077	1402	1098	874	491	1266
NR0B1_190_6	190	NR0B1	GGTAAAGACCACCCACGGCA	1718	1888	1306	1518	945	565	1188
AHCY_191_22	191	AHCY	GTATGCCTGGAAGGGCGAAA	787	6	8	2	2	35	0
AHCY_191_9	191	AHCY	GGGTGACGAGGGTCTCAATG	1269	29	4	6	0	0	1
AHCY_191_19	191	AHCY	GGCCTCCAAGCCACTGAA	1291	49	4	3	0	18	0
AHCY_191_23	191	AHCY	GATTGCCGGCAAGGTAGCGG	1511	166	24	53	0	20	2
AHCY_191_3	191	AHCY	GGCATCCGAGGCATCTCTG	1605	48	43	49	21	17	3
AHCY_191_14	191	AHCY	GATGTGATGATTGCCGGCA	2427	277	106	134	110	57	495
AHR_196_17	196	AHR	GGCAGCAGGCTAGCCAAA	1063	459	404	348	456	346	205
AHR_196_11	196	AHR	GCTGACGCTGAAATTCAGCT	1302	450	402	247	217	163	236
AHR_196_21	196	AHR	GTGTACAGAGTCTGGACA	1318	1036	471	603	1135	772	655
AHR_196_25	196	AHR	GCAAACAAAGCCAACTGAGG	2127	1195	972	853	916	1063	833
AHR_196_1	196	AHR	GAAGGCCTGAACTTACAAGA	2941	1674	1641	1749	1139	1015	579
AHR_196_9	196	AHR	GAGCAGCAAATTTCAGAGA	3001	2157	1617	1383	1114	719	1084
AHSG_197_8	197	AHSG	GTGTTTGTATCCCCAAGGA	630	608	493	167	245	227	247
AHSG_197_3	197	AHSG	GCGATGATCCAGAAACTG	687	586	425	349	806	257	732
AHSG_197_5	197	AHSG	GGTGTGTTTGTATCCCCA	804	900	813	603	1251	406	500
AHSG_197_6	197	AHSG	GCCTTCAACGCTCAGAACAA	827	490	968	491	454	387	700
AHSG_197_10	197	AHSG	GTTGTTCTGAGCGTTGAAGG	878	237	704	365	743	409	466
AHSG_197_2	197	AHSG	GATTGATGAAGTAAAGGTG	1035	1118	493	866	650	539	239
AIF1_199_1	199	AIF1	GAGTTTGACCTTAATGGAAA	827	1042	647	302	965	656	804
AIF1_199_4fillup	199	AIF1	GAAGGCCCAGCAGGAAGAG	922	845	611	566	736	780	508
AIF1_199_3fillup	199	AIF1	GAGCTATGAGCCAAACCA	986	722	776	919	836	1171	248
AIF1_199_2fillup	199	AIF1	GCATCATCCTGAGAAAGTCA	990	1491	439	236	738	232	831
AIF1_199_1fillup	199	AIF1	GAGGCTGGATGAGATCAACA	1056	194	56	78	49	52	103
AIF1_199_5fillup	199	AIF1	GAGATAGCTTTCTTGGCTG	1098	911	588	411	706	184	861
CRYBG1_202_23	202	CRYBG1	GATCCCAGCCCAGTCACCAA	456	185	218	20	242	308	291
CRYBG1_202_27	202	CRYBG1	GATCAAGCCCGAGCACAAGA	564	124	540	297	835	325	266
CRYBG1_202_14	202	CRYBG1	GCTCCCCAACCACTTCAA	620	702	423	822	705	369	566
CRYBG1_202_2	202	CRYBG1	GACCTGCCCACGCCGAAA	640	599	846	217	767	437	368
CRYBG1_202_3	202	CRYBG1	GGTACCAAAGGGCAGCTCCG	643	751	294	566	240	111	185
CRYBG1_202_18	202	CRYBG1	GCAGAGAGCTGGGCAGAG	727	645	505	246	355	503	202
AK1_203_5	203	AK1	GCCAAAGTCAATACTTCCAA	84	26	108	75	9	84	5
AK1_203_1	203	AK1	GTCGGAAATCATGGAGAAG	321	264	95	504	0	122	134
AK1_203_3	203	AK1	GCACGATCTTCTCACACT	1281	1364	798	1595	662	609	419
AK1_203_2	203	AK1	GCTGTCGGAAATCATGGAGA	1895	743	1192	1240	1011	932	1552
AK1_203_4	203	AK1	GGACATGCTCCGGGATGCCA	1912	3194	1691	1958	1440	1530	802
AK1_203_7	203	AK1	GAGAAGATCGTGCAGAAGTA	2304	970	1890	1254	836	1776	1170
AK2_204_10	204	AK2	GGACATGCTGAGGGCCATGG	2069	170	144	97	22	43	101
AK2_204_13	204	AK2	GGTGAGTGATGAAATGGTAG	2366	53	77	47	0	77	7
AK2_204_11	204	AK2	GCATGTCCCCAGTAGCTAAA	2581	74	15	2	11	2	40
AK2_204_14	204	AK2	GGGGACATGCTGAGGGCCA	2676	260	8	63	373	171	49
AK2_204_15	204	AK2	GATGACCTCATGGAGAAG	2738	295	186	27	322	151	92
AK2_204_6	204	AK2	GGCTTCCCTCGGACTGTG	2807	67	1	22	5	9	17
AK4_205_8	205	AK4	GTATATAGAGAAAAGTCTTT	524	124	172	183	206	41	144
AK4_205_6	205	AK4	GCCACGCCTGTTCTCCAACT	940	521	1420	490	538	428	443
AK4_205_3	205	AK4	GGTCTCCAGCATCTCTCCAG	1000	216	481	539	211	252	164
AK4_205_7	205	AK4	GCCTAATGATGTCCGAGT	1105	135	657	535	252	587	233
AK4_205_2	205	AK4	GGCCAGCACTGGCTCCTTGA	1544	480	738	900	611	872	643
AK4_205_4	205	AK4	GATGTTCTCCCGCAAGAAG	2417	1399	751	1508	1769	832	1066
AKT1_207_29	207	AKT1	GCCAGCTGATGAAGACGGAG	1232	484	996	1017	154	980	374
AKT1_207_21	207	AKT1	GTACTCCATGACAAAGCAG	2028	1600	618	1136	691	830	1437
AKT1_207_37	207	AKT1	GGGCAAGGGCACTTTCGGCA	2170	1046	1165	1388	1775	530	668
AKT1_207_19	207	AKT1	GGTGCCATCATTCTTGAGG	2198	1694	1015	1102	1479	824	567
AKT1_207_5	207	AKT1	GCCATGAAGATCCTCAAGA	2216	795	833	953	1182	1384	963
AKT1_207_38	207	AKT1	GACGGCCTCAAGAAGCAGG	2560	1020	1231	1732	1488	2628	759
AKT2_208_1	208	AKT2	GTGGATGCGGGCCATCCAGA	976	446	684	1165	528	634	229
AKT2_208_36	208	AKT2	GCCAGCTGATGAAGACCGAG	1370	814	1263	531	2569	1333	620
AKT2_208_12	208	AKT2	GTGGACCACAGTCATCGAG	1555	590	610	583	1056	327	147
AKT2_208_20	208	AKT2	GACTGAGGAGATGGAAGTGG	2460	145	86	53	180	76	62
AKT2_208_25	208	AKT2	GCTGTTGGCGACCATCTGGA	3547	2678	1525	2381	2779	709	1362
AKT2_208_30	208	AKT2	GAAGGAAGTCATCATTGCCA	4012	1970	2396	2922	2776	1345	1214
ALAD_210_15	210	ALAD	GGTGGCATTGGCGTATGCCA	586	411	392	318	202	207	180
ALAD_210_29	210	ALAD	GACATCACAGGCCACCAGG	684	420	184	328	367	86	281
ALAD_210_16	210	ALAD	GGTAGCCCCGTCGGACATGA	844	21	190	286	166	139	154
ALAD_210_3	210	ALAD	GACCTTCCCCAACCTCCTGG	884	580	511	158	61	88	200
ALAD_210_30	210	ALAD	GGAAGGTCTTCCTCAACAGA	911	315	354	318	451	234	524
ALAD_210_11	210	ALAD	GGATTGCCTCAATAGCTG	928	163	58	414	221	99	117
ALAS1_211_6	211	ALAS1	GCAGTGGACAATGCCCGAG	667	165	89	123	70	71	80
ALAS1_211_23	211	ALAS1	GGATCCCAGCAGAGTCCAGA	681	371	28	1014	299	176	18
ALAS1_211_29	211	ALAS1	GCGAGCACACATCTTCCCCA	896	6	108	19	84	77	2
ALAS1_211_27	211	ALAS1	GCAGCACAGATGAATCAGAG	918	131	68	487	83	119	0
ALAS1_211_8	211	ALAS1	GGAACTAGTAAATTCCATG	919	174	188	317	178	287	435
ALAS1_211_17	211	ALAS1	GAATAGTCATCTGCCATG	1161	114	68	389	163	165	245
ALAS2_212_12	212	ALAS2	GTGTGGCTTGCAAGACCTGA	339	72	62	183	94	631	275
ALAS2_212_23	212	ALAS2	GTGGCCCTTCGCCCAAGA	421	173	255	74	877	637	174
ALAS2_212_35	212	ALAS2	GGGATATGCATCAGCCCAG	807	546	688	929	440	328	426
ALAS2_212_27	212	ALAS2	GTAATCATTACTACACCAGA	903	326	394	206	239	355	345
ALAS2_212_22	212	ALAS2	GCTGGCTGAGCTGCACCAGA	943	477	400	669	358	717	788
ALB_213_8	213	ALB	GCAAAGAAAAGGAGTTCCG	614	337	761	333	867	594	598
ALB_213_15	213	ALB	GTTCCGGGGCATAAAAGTA	690	731	338	723	651	425	447
ALB_213_14	213	ALB	GCTGAAGATACTGAGCAA	879	352	575	612	582	257	530
ALB_213_3	213	ALB	GCTTGAATGTGCTGATGACA	966	563	385	845	393	636	340
ALB_213_9	213	ALB	GATCTTACCAAAGTCCACA	1055	1483	873	739	965	753	570
ALB_213_1	213	ALB	GAACTTCGGGATGAAGGGA	1106	842	716	882	709	728	562
ALCAM_214_10	214	ALCAM	GTGTGCATGCTAGTAACTG	365	132	185	247	146	139	83
ALCAM_214_7	214	ALCAM	GCACACTTTTCTTTGTAG	687	425	891	760	1064	198	896
ALCAM_214_6	214	ALCAM	GATTCTGAGGTACGTCAAGT	696	691	949	655	427	586	414
ALCAM_214_1	214	ALCAM	GACGGTGGCGGAGATCAAG	961	747	302	585	1687	283	1710
ALCAM_214_8	214	ALCAM	GAGGCACCTACAATAGTCA	1024	878	759	1820	687	864	632
ALCAM_214_4	214	ALCAM	GAGGTACGTCAAGTCGGCA	1187	413	391	648	1036	597	606
ABCD1_215_25	215	ABCD1	GGCCGTGAGGAACACCACG	512	352	203	32	362	349	113
ABCD1_215_33	215	ABCD1	GTTGACGAAGGTAGCAGGG	548	491	319	172	282	125	186
ABCD1_215_31	215	ABCD1	GGAAGGTGCGGCTCACCA	572	285	351	582	1422	581	497
ABCD1_215_35	215	ABCD1	GGATGAGGTTGATCTGCG	701	310	241	748	739	779	983
ABCD1_215_11	215	ABCD1	GAACCGGGTATTCCTGCAG	744	564	387	942	1499	340	1582
ABCD1_215_2	215	ABCD1	GGCCACATACACCGACAGGA	762	771	1012	769	546	157	342
ALDH1A1_216_5	216	ALDH1A1	GTATATTGAATCTTCAAAT	494	212	87	280	1276	217	279
ALDH1A1_216_11	216	ALDH1A1	GTACTATGGATGCTTCCGAG	587	178	140	271	279	215	721
ALDH1A1_216_9	216	ALDH1A1	GGTTATGGGCCTACAGCAG	751	713	767	615	820	361	643
ALDH1A1_216_15	216	ALDH1A1	GGTTGGGCTGACAAGATCCA	856	534	1052	537	229	276	271
ALDH1A1_216_19	216	ALDH1A1	GCATCCATAGTACGCCACG	1050	537	354	485	538	405	773
ALDH1A1_216_8	216	ALDH1A1	GAAGCATCCATAGTACGCCA	1108	665	641	777	1140	364	270
ALDH2_217_2	217	ALDH2	GTGCCTGGATTTGGCCCCA	742	964	763	320	177	112	362
ALDH2_217_8	217	ALDH2	GTGGCCAACCTGATCAAGG	779	627	447	264	275	223	109
ALDH2_217_24	217	ALDH2	GTGGACGGATTGACGGTG	837	711	553	847	441	338	705
ALDH2_217_26	217	ALDH2	GGTTGGCCACATAGAGGG	1307	1844	752	1114	344	761	552
ALDH2_217_11	217	ALDH2	GCACAATGTTGACCACACCA	2507	2498	1272	1112	2015	958	1443
ALDH3A1_218_26	218	ALDH3A1	GGACGAGCTCTACATCCACT	223	115	147	340	205	188	149
ALDH3A1_218_10	218	ALDH3A1	GACGAGGACCACGCCCAG	577	310	206	309	384	150	314
ALDH3A1_218_18	218	ALDH3A1	GGAACGCCTACTATGAGG	736	274	114	112	599	94	297
ALDH3A1_218_14	218	ALDH3A1	GGTGGGGAAGATCATCATGA	783	1459	689	412	460	355	372
ALDH3A1_218_5	218	ALDH3A1	GCTGGATCCGGAACTGCAG	800	554	308	395	858	402	753
ALDH3A1_218_23	218	ALDH3A1	GTTCCAGGTGCCAATGACG	813	265	605	338	353	338	521
ALDH1B1_219_22	219	ALDH1B1	GGTAGGGTTGACCGTCGGGA	505	422	98	288	74	310	151
ALDH1B1_219_12	219	ALDH1B1	GGGTGGTGAACATCATCACG	645	500	350	477	330	417	552
ALDH1B1_219_33	219	ALDH1B1	GCAAGAAGACCTTCCCGA	672	347	591	327	264	311	557
ALDH1B1_219_39	219	ALDH1B1	GAAATGCTGGCCATCCATG	981	830	1163	585	1070	884	517
ALDH1B1_219_52	219	ALDH1B1	GCATGGCAAGACCATCCCCA	1004	640	271	410	305	140	271
ALDH1B1_219_16	219	ALDH1B1	GATGATGTTCACCACCCCA	1332	1094	798	932	655	521	752
ALDH1A3_220_2	220	ALDH1A3	GCACAGGTTGCCTTCCAGAG	636	69	192	26	350	121	206
ALDH1A3_220_12	220	ALDH1A3	GACGTGGACAAGGCTGTGG	644	235	639	130	611	99	420
ALDH1A3_220_7	220	ALDH1A3	GGGAGCAAATATGTGAAG	684	395	722	119	428	768	205
ALDH1A3_220_13	220	ALDH1A3	GCACAGGTTGCCTTCCAG	757	494	122	373	369	375	470
ALDH1A3_220_8	220	ALDH1A3	GCACAGGTTGCCTTCCAGA	877	346	268	157	320	334	95
ALDH1A3_220_6	220	ALDH1A3	GAACTTGACCTCCAGGTTG	1252	1110	676	865	682	206	810
ALDH3B1_221_7	221	ALDH3B1	GTCGAGAAGATCCTGGCCG	160	18	121	0	58	13	0
ALDH3B1_221_3	221	ALDH3B1	GTTCCAGGGCGCAATGATG	828	429	274	466	2317	487	367
ALDH3B1_221_2	221	ALDH3B1	GTTCTTGCTAATCTCCGA	1303	1094	587	863	371	390	922
ALDH3B1_221_5	221	ALDH3B1	GGACTCCGCCTTCATCCGGA	1427	773	1287	960	1624	270	1000
ALDH3B1_221_1	221	ALDH3B1	GCTTGTTTTCTTGCAGGAAG	1712	1423	838	1323	1676	898	824
ALDH3B1_221_8	221	ALDH3B1	GGTTCAGCGGATAGTTCCA	1906	2366	920	907	1109	549	497
ALDH3B2_222_9	222	ALDH3B2	GTAGCAGAACCAGGCCACG	310	731	747	417	13	157	373
ALDH3B2_222_21	222	ALDH3B2	GGGCAAGAACCCCTGCTACG	404	218	230	21	143	362	124
ALDH3B2_222_17	222	ALDH3B2	GACAATCTTGCCCACACGA	484	241	379	290	68	233	90
ALDH3B2_222_22	222	ALDH3B2	GCAGCTGCTAGAGCACAAGT	678	197	218	233	741	168	406
ALDH3B2_222_1	222	ALDH3B2	GTTGTCGTCCACGTAGCAG	842	551	582	375	1161	1131	1138
ALDH3B2_222_13	222	ALDH3B2	GCCGTCAGAAATCAGCCA	919	426	271	498	275	360	810
ALDH9A1_223_12	223	ALDH9A1	GCTGGAGCCGACTTCCAAG	786	437	410	467	237	483	238
ALDH9A1_223_30	223	ALDH9A1	GCAGCCGCTCAATTACCG	861	690	641	511	618	265	289
ALDH9A1_223_23	223	ALDH9A1	GAACACATCCAGCTCCCAGG	921	431	366	561	205	201	257
ALDH9A1_223_31	223	ALDH9A1	GGAAATGTCAATGTCCAAG	929	518	692	833	396	315	1167
ALDH9A1_223_18	223	ALDH9A1	GAAGGTGCCAGTGCTCATGG	1039	767	624	332	174	258	222
ALDH9A1_223_11	223	ALDH9A1	GAAGACTGCGAAGAAGCG	1075	255	302	515	635	1517	995
ALDH3A2_224_5	224	ALDH3A2	GCTGCAGCCGAAACCGCAG	256	131	251	183	28	132	207
ALDH3A2_224_18	224	ALDH3A2	GCGCGAGAAGGATATCCTGA	471	137	148	120	387	124	90
ALDH3A2_224_4	224	ALDH3A2	GCTGCTTCAGGAGCTCCG	667	889	551	296	1342	140	297
ALDH3A2_224_27	224	ALDH3A2	GCTGAATGGTGAGAACGAAG	862	491	1096	403	207	335	429
ALDH3A2_224_31	224	ALDH3A2	GATGGTGCAGGAGCGCGAGA	991	318	1208	337	754	463	448
ALDH3A2_224_10	224	ALDH3A2	GCATAAAATCAATTTCCCCA	1080	408	902	1219	1121	431	469
ABCD2_225_4	225	ABCD2	GTGACCACTGAAACAGGG	292	558	157	110	455	108	541
ABCD2_225_12	225	ABCD2	GCATTGTGGAAAAGAAGCCT	541	852	280	457	168	114	461
ABCD2_225_14	225	ABCD2	GGCTTTTAACACTTTAGCAG	611	432	625	965	379	542	636
ABCD2_225_7	225	ABCD2	GTGGCTCTGCCTGCACTCAG	665	469	200	550	208	293	212
ABCD2_225_2	225	ABCD2	GAAGAAATTGCCTTTTACAG	671	602	585	377	317	335	495
ABCD2_225_5	225	ABCD2	GCAGAGGAAGCACATAGAAA	807	479	363	815	1306	527	289
ALDOA_226_23	226	ALDOA	GCGCTGTGCCCAGTACAAGA	387	28	0	0	0	4	0
ALDOA_226_16	226	ALDOA	GTGCCCAGTACAAGAAGGA	778	1	0	0	0	1	0
ALDOA_226_7	226	ALDOA	GAGACACTCTACCAGAAGG	1200	171	46	75	422	80	34
ALDOA_226_15	226	ALDOA	GCTCCTTCTTCTGCTCCG	1410	157	145	195	362	137	35
ALDOA_226_1	226	ALDOA	GGAGCTGACTTCGCCAAG	1606	52	69	43	37	23	20
ALDOB_229_6	229	ALDOB	GTGCTCAGTACAAGAAAGA	796	50	81	106	70	53	42
ALDOB_229_11	229	ALDOB	GGATTTCTCGGAACTGCCGG	1312	557	1522	1810	2120	918	182
ALDOB_229_12	229	ALDOB	GCCTGCAGAGGATCAAGG	1362	676	365	1655	614	619	886
ALDOB_229_8	229	ALDOB	GGAACTGTCCACAGAGAAG	1460	1277	899	1394	1333	1220	1325
ALDOB_229_13	229	ALDOB	GGCGTTTTCCTGGATAGCG	1483	577	1295	956	1353	1367	1012
ALDOB_229_3	229	ALDOB	GCTGTTCAGAAACATCCTCA	2100	1662	1533	1417	2107	1457	2300
ALDOC_230_4	230	ALDOC	GTGCCCAATACAAGAAGGA	419	0	0	0	0	4	0
ALDOC_230_15	230	ALDOC	GCGGCTGAGCCAAATTGGGG	696	1039	506	611	638	770	206
ALDOC_230_6	230	ALDOC	GCACTGAACAGGACCTGG	701	369	121	1177	297	141	221
ALDOC_230_7	230	ALDOC	GGGCAAAGGCATTCTGGCTG	746	784	789	644	278	268	467
ALDOC_230_23	230	ALDOC	GGTGCTGACTTTGCCAAG	784	672	417	550	600	547	543
ALDOC_230_9	230	ALDOC	GCTGTGCCCAATACAAGA	861	7	12	0	41	56	54
AKR1B1_231_16	231	AKR1B1	GTGGTGCACGTACCATGAGA	411	24	144	78	62	34	67
AKR1B1_231_10	231	AKR1B1	GGAGAAGCTCAGGGAGCAGG	581	0	0	0	0	14	0
AKR1B1_231_9	231	AKR1B1	GTACCAGAATGAGAATGAGG	621	177	195	526	15	223	29
AKR1B1_231_14	231	AKR1B1	GCAGGTGACTGAGGCCGTGA	680	105	422	188	651	495	204
AKR1B1_231_13	231	AKR1B1	GGTGCACGTACCATGAGAA	830	504	404	510	1234	1495	269
AKR1B1_231_4	231	AKR1B1	GGCCAGTGAATAAGGTAG	838	514	434	512	481	224	408
ALK_238_3	238	ALK	GTTCTAAGGAGATGCCCAG	1839	1534	1411	1214	1951	843	1712
ALK_238_18	238	ALK	GATCTGGAAGAGAAGGCG	2077	1695	1313	1279	1222	1290	1259
ALK_238_11	238	ALK	GGGAATACTCCAGCTCACAG	2356	1227	2169	1885	1458	836	1269
ALK_238_27	238	ALK	GGAAGTGGGCAGAGAGGGA	2360	357	968	395	287	302	508
ALK_238_33	238	ALK	GCGTAGACACGGAAGAGCGA	2423	873	790	893	1608	943	2059
ALK_238_15	238	ALK	GCGATGAGACAGGAAAGGGA	2543	718	375	1202	366	259	321
ALOX12_239_22	239	ALOX12	GGGTAACCCTTCCTTCCAGG	428	264	126	332	169	163	336
ALOX12_239_26	239	ALOX12	GGCTGGAATTCCATCCAGA	529	825	333	56	122	198	410
ALOX12_239_18	239	ALOX12	GTTTGATCATGACGTTGCAG	748	1031	656	327	874	388	204
ALOX12_239_4	239	ALOX12	GAAGCTCTTCCATCCCCG	764	832	439	473	1222	793	528
ALOX12_239_25	239	ALOX12	GAAGCTCTTCCATCCCCGA	1010	389	600	742	664	419	246
ALOX12_239_17	239	ALOX12	GCAGTTCCAGGAGCTCAGGA	1042	140	633	91	313	189	165
ALOX5_240_25	240	ALOX5	GGTAGAGTGCAGCCTGGAG	519	706	244	473	431	217	736
ALOX5_240_15	240	ALOX5	GCAGCGCCGGATCAACACA	712	802	481	290	614	225	647
ALOX5_240_22	240	ALOX5	GTGGACTTTGAGCTGCTGGA	835	824	557	615	550	47	786
ALOX5_240_2	240	ALOX5	GCAAGGGAACATTTTCATCG	836	1371	912	369	1048	485	1032
ALOX5_240_27	240	ALOX5	GCTGCACTCTACCATCTCCG	854	244	470	897	263	605	197
ALOX5_240_11	240	ALOX5	GATGCTCAAGGGGAAGCCA	1036	886	670	703	837	522	570
ALOX5AP_241_5	241	ALOX5AP	GGCAGAGCAGTCCTCTCTG	1017	670	464	535	703	215	447
ALOX5AP_241_8	241	ALOX5AP	GAAAGCAGGACCCAGAAT	1170	662	797	714	828	870	446
ALOX5AP_241_1	241	ALOX5AP	GGGGAGCCTGAAGCAAACA	1319	1265	526	1069	749	843	579
ALOX5AP_241_6	241	ALOX5AP	GCTTCAGGCTCCCCAGAG	1319	870	885	811	1041	739	223
ALOX5AP_241_10	241	ALOX5AP	GAATGGGAGGAGCTTCCAG	1585	394	567	772	130	229	265
ALOX5AP_241_3	241	ALOX5AP	GGAACACTTGCCTTTGAG	1672	1393	807	917	576	1646	934
ALOX12B_242_26	242	ALOX12B	GAGCTCACCCAGGTCCTGA	350	273	57	241	187	299	250
ALOX12B_242_27	242	ALOX12B	GTTCCCCGTCACAGACGACA	580	762	352	272	382	102	166
ALOX12B_242_24	242	ALOX12B	GAGAGACTTTGCAACTGGGG	594	642	522	694	90	310	242
ALOX12B_242_40	242	ALOX12B	GCTACTCCTTCCTCAAGA	790	1154	576	1098	366	436	1515
ALOX12B_242_6	242	ALOX12B	GCGGTACGCCTTCTTCCCCA	808	775	1113	659	658	319	614
ALOX12B_242_29	242	ALOX12B	GTTTGCAGTCCAACAGGCCG	825	922	456	849	450	270	567
ALOX15_246_6	246	ALOX15	GCAGTTTCACAAACAGCAG	1233	624	794	979	756	696	451
ALOX15_246_21	246	ALOX15	GTTCCCTTGTTACCGCTGGG	1598	1119	929	1214	829	671	734
ALOX15_246_20	246	ALOX15	GAAATCGCTCATCCACAGGG	1661	814	1030	627	1168	502	718
ALOX15_246_32	246	ALOX15	GGAACACTAGGCGAGCAGGA	1872	1034	1828	1132	718	742	643
ALOX15_246_1	246	ALOX15	GAAGAGCTGGAAGAGAGA	1956	524	575	1122	350	528	263
ALOX15_246_5	246	ALOX15	GAGGTTTCGCTGGCCAAG	2398	2157	1472	1839	1381	1161	1905
ALOX15B_247_22	247	ALOX15B	GCTGTTGCTGGAGCACAGGG	356	112	42	0	13	52	22
ALOX15B_247_5	247	ALOX15B	GGGAGGTAGTGACAGCGG	470	20	5	18	19	5	0
ALOX15B_247_21	247	ALOX15B	GTACCCTCCTGCAGCACCA	620	266	374	791	152	646	498
ALOX15B_247_30	247	ALOX15B	GCCCCTGGACAATCTCGGCA	729	71	438	834	252	287	301
ALOX15B_247_7	247	ALOX15B	GGTCCCAGGACCCAACACTG	872	412	195	634	212	278	322
ALOX15B_247_24	247	ALOX15B	GAGACCATTCAGGAACTGGG	881	1738	514	988	397	550	232
ALPI_248_18	248	ALPI	GGAGTGGTGACCACCACA	456	446	333	44	46	280	268
ALPI_248_29	248	ALPI	GCCCCTTTAGGATCCTGG	571	235	507	217	828	452	526
ALPI_248_20	248	ALPI	GCTGCCTGGCGGTTCCAGA	736	559	452	404	606	214	424
ALPI_248_15	248	ALPI	GCTTGGCCCGGTTCATCA	884	280	913	1098	2843	1395	330
ALPI_248_28	248	ALPI	GAAGCTGCAGCCCATCCAGA	1269	585	463	236	439	369	265
ALPL_249_17	249	ALPL	GTTGAGCTTCTGAAGCTCCA	517	239	56	42	540	234	401
ALPL_249_5	249	ALPL	GGCATGGTTCACTCTCGTGG	643	1071	492	1032	399	725	324
ALPL_249_15	249	ALPL	GAAGGCCAATGAGGGCACCG	692	612	170	373	471	264	393
ALPL_249_18	249	ALPL	GTTGCACCGGGAACGCTCAG	768	828	297	213	479	108	16
ALPL_249_8	249	ALPL	GAGAGTGACGAGAAAGCCAG	772	613	172	509	379	579	447
ALPL_249_20	249	ALPL	GAGAGTGACGAGAAAGCCA	813	769	623	236	553	485	205
ALPP_250_3	250	ALPP	GACAAACATGTGCCAGACAG	432	458	690	104	834	685	232
ALPP_250_5fillup	250	ALPP	GGAACCGCGAGGCAGCCG	762	1315	451	706	519	336	402
ALPP_250_4	250	ALPP	GAAAGTACATGTTTCGCAT	1569	896	1531	1476	1383	942	1066
ALPP_250_4fillup	250	ALPP	GGCGTGCTGCACTCGTGTGG	1612	1012	753	421	1184	382	137
ALPP_250_1	250	ALPP	GCCTGAGATACCCCTGGCCA	1638	1196	973	1494	2447	899	2083
ALPP_250_2	250	ALPP	GAAAGTACATGTTTCGCA	2053	1219	1190	1064	990	1379	974
ALPG_251_2	251	ALPG	GACAAGCATGTGCCAGACAG	247	40	212	17	33	130	40
ALPG_251_7	251	ALPG	GGGAGTGGTAACCACCACA	1300	1345	693	1221	1313	669	441
ALPG_251_4	251	ALPG	GAAAGTACATGTTTCCCATG	1948	1249	842	885	2564	1148	2025
ALPG_251_5	251	ALPG	GAAAGTACATGTTTCCCA	2121	1059	457	1771	1146	1686	1390
ALPG_251_8	251	ALPG	GAAGCGGTCCATGGCCAGGA	2175	1928	1629	2438	1508	1975	1434
ALX3_257_11	257	ALX3	GGGGAAGCTGGCAGCTTTGG	637	165	443	689	219	274	355
ALX3_257_5	257	ALX3	GGGGAGCCTTGCAAGTTAGA	775	796	567	790	383	820	419
ALX3_257_1	257	ALX3	GGCCAACTCCATGGAGTCA	927	509	607	847	399	922	1169
ALX3_257_3	257	ALX3	GACGGGCCCTCTAACTTGCA	1090	1952	1067	706	2515	947	475
ALX3_257_13	257	ALX3	GGAATGTGCTGAAGGTCGTG	1098	591	587	745	363	370	289
ALX3_257_8	257	ALX3	GAGGTCCTGCAGGTACTTGG	1142	799	632	237	540	210	369
AMBN_258_15	258	AMBN	GCAAAACTCATTTCCAGG	610	925	244	510	235	229	313
AMBN_258_32	258	AMBN	GGATTTTCCTGATCCACA	693	838	811	838	366	740	211
AMBN_258_30	258	AMBN	GTGCTTCTTTCAGTGCTG	737	459	333	316	1442	1727	492
AMBN_258_5	258	AMBN	GGATTTTGCTGATCCACA	795	733	457	1139	631	101	460
AMBN_258_27	258	AMBN	GGACATCTGCCCTTGCAGGA	852	547	477	237	927	1045	994
AMBN_258_28	258	AMBN	GTAGATTTTGCTGATCCACA	922	535	1231	894	439	942	1212
AMBP_259_17	259	AMBP	GTAATGGTGGGTCCATGA	476	200	364	349	261	232	92
AMBP_259_12	259	AMBP	GTGGACCACATAGGACTCCA	536	285	692	333	275	46	161
AMBP_259_5	259	AMBP	GAGAAAACAGATACTGAT	657	957	235	837	622	527	420
AMBP_259_11	259	AMBP	GCACTTGGATGTTGTCGGG	777	811	342	478	215	463	605
AMBP_259_1	259	AMBP	GGAGAGTTTCCCTCAGCTG	788	165	407	601	444	612	103
AMBP_259_9	259	AMBP	GAGGACTCCATCTTCACCA	940	1064	305	921	724	375	947
AMD1_262_3fillup	262	AMD1	GTGGGTACCCTTGGTGAGA	863	91	51	278	14	24	56
AMD1_262_4fillup	262	AMD1	GGGATCTTCGCACTATCCCA	1270	527	531	785	608	446	376
AMD1_262_5fillup	262	AMD1	GGGACCGAGAAGCTGCTGG	1308	122	298	168	114	115	144
AMD1_262_6fillup	262	AMD1	GCAGCCCGACGCAAACCA	1775	685	180	97	166	119	239
AMD1_262_1fillup	262	AMD1	GCTTCGCCCCAGAAGATTGA	1816	600	333	235	217	249	529
AMELX_265_4	265	AMELX	GGGACAGCACGGGGATGATT	632	439	534	602	292	111	76
AMELX_265_1	265	AMELX	GAGGCTGCAGGGTGTGAGT	658	42	12	43	20	8	65
AMELX_265_6	265	AMELX	GGGCTCGTAACCATAGGA	718	389	227	609	2467	808	137
AMELX_265_2	265	AMELX	GGGCTCGTAACCATAGGAA	742	484	292	367	1330	916	297
AMELX_265_5	265	AMELX	GCCTCATCACCACATCCCAG	793	632	250	1155	229	197	914
AMELX_265_3	265	AMELX	GAAGTGGTACCAGAGCATA	1105	1288	195	1499	1380	804	851
AMELY_266_2fillup	266	AMELY	GCTGCTGGGCAGGCAGAGGG	307	8	11	17	1	11	9
AMELY_266_3	266	AMELY	GACTGCAGGGTGTGAGTCAG	694	875	1096	461	875	512	378
AMELY_266_5	266	AMELY	GCACCACCAAATCATCCCCG	706	797	419	516	161	863	462
AMELY_266_4	266	AMELY	GACTGCAGGGTGTGAGTCA	717	509	483	274	517	212	235
AMELY_266_1	266	AMELY	GGGACACCACGGGGATGATT	740	509	445	392	392	539	388
AMELY_266_5fillup	266	AMELY	GGTGCTGTTGGGACACCACG	769	543	453	676	1039	561	564
AMFR_267_5	267	AMFR	GTCCAGACAGTGGAAGAGG	182	149	161	211	6	59	182
AMFR_267_23	267	AMFR	GACAAGTCCGGCAAACCAG	230	287	55	136	223	283	333
AMFR_267_28	267	AMFR	GTGTGGTTGGAAACATGG	515	199	418	345	497	267	140
AMFR_267_13	267	AMFR	GTAGCCGGTGATGGAGCAGA	1447	339	1078	197	547	287	433
AMFR_267_4	267	AMFR	GCAGCATGGCAACCAACA	1680	1039	1338	2520	2035	1183	2089
AMFR_267_12	267	AMFR	GCTGATGATGGTGCCCAGCA	1921	1308	1022	1484	1371	1055	2387
AMH_268_3	268	AMH	GCTACCTGGTGTTAGCGG	280	393	270	140	155	127	121
AMH_268_5	268	AMH	GGTGTTGCAGACCCCGAAGG	367	207	66	103	75	97	199
AMH_268_11	268	AMH	GCCCTGAGGTCACTGTGACG	465	192	85	169	97	198	412
AMH_268_7	268	AMH	GGGTCATCCGTGTGAAGCAG	721	340	554	448	238	364	131
AMH_268_9	268	AMH	GGCTGCCTTGCCCTCTCTA	766	511	520	1025	420	133	359
AMH_268_2	268	AMH	GACCACCGCTGCTTCACA	1009	1292	250	419	945	707	383
AMHR2_269_25	269	AMHR2	GTGAGCCAGTGCCAGAGCCA	1372	762	1191	319	517	583	500
AMHR2_269_18	269	AMHR2	GGGAAGGAGGTCATGCAG	1808	718	1501	767	482	326	363
AMHR2_269_17	269	AMHR2	GGTGAAGAGAGTGGAGCCA	2112	970	691	1490	1178	892	813
AMHR2_269_5	269	AMHR2	GAGGCAGCGGATAGCTCTG	2421	1068	866	1319	1674	889	696
AMHR2_269_1	269	AMHR2	GCACCAGTGCCATCCAGA	2712	2010	1647	1798	3220	948	694
AMHR2_269_3	269	AMHR2	GGTACTGGAACTGCATCCCA	2892	1397	2672	1354	2601	1925	1345
AMPD1_270_29	270	AMPD1	GGTGGACAGAGTCTCCAGA	591	279	203	158	286	222	219
AMPD1_270_27	270	AMPD1	GGAAGGTTGTCTGTTCGGAA	775	333	524	656	151	390	180
AMPD1_270_21	270	AMPD1	GATTTTGAAATTGTTTGCAA	822	650	752	524	795	311	388
AMPD1_270_16	270	AMPD1	GATAGCCCAGGTTTTCAGGA	852	861	888	749	964	820	253
AMPD1_270_26	270	AMPD1	GATGGACCTGGAACTTGG	883	226	431	497	501	284	748
AMPD1_270_3	270	AMPD1	GATCTCATCCACATCAAAG	989	1306	505	560	1011	760	1251
AMPD2_271_23	271	AMPD2	GCCCCGTATGAGTTCCCCG	686	421	520	590	162	118	390
AMPD2_271_3	271	AMPD2	GTTCAATGGGGCTCTCCTCG	740	236	645	530	655	238	683
AMPD2_271_6	271	AMPD2	GAACAGCTGGAGGAGCGG	777	623	113	440	347	101	348
AMPD2_271_5	271	AMPD2	GGAACTCATACGGGGCACTA	896	719	1214	963	1096	1108	1041
AMPD2_271_10	271	AMPD2	GCTCCTCCAGCTGTTCAATG	956	907	779	1348	694	273	622
AMPD2_271_14	271	AMPD2	GCAGAAGCTCTGCAGGGACA	1029	356	226	40	193	155	74
AMPD3_272_3	272	AMPD3	GTCCCTGTTCACTGTCCCAG	95	48	0	189	53	92	5
AMPD3_272_16	272	AMPD3	GTGATCCGCGGGAAGCGG	302	316	196	274	407	636	83
AMPD3_272_34	272	AMPD3	GCAAAAGGAAGCCAAGGAGA	858	85	230	217	201	119	76
AMPD3_272_14	272	AMPD3	GACCTGGAGACCTACACGG	860	974	594	720	1041	358	73
AMPD3_272_5	272	AMPD3	GGGACAGTGAACAGGGACA	911	700	323	220	140	165	411
AMPD3_272_17	272	AMPD3	GGTGGACACACACATCCATG	973	367	450	450	400	393	763
AMPH_273_28	273	AMPH	GTGATGGTGTCTTTGCAATG	443	343	170	681	385	94	375
AMPH_273_18	273	AMPH	GCTCTGCAGAGCTCCAAG	679	443	396	137	584	387	240
AMPH_273_4	273	AMPH	GCTCTGCAGAGCTTCCAGA	757	176	134	464	659	347	114
AMPH_273_29	273	AMPH	GACTTCAGCGAGAACTCCG	888	277	506	318	641	418	346
AMPH_273_27	273	AMPH	GGTGTCTTTGCAATGCGGAG	902	442	707	818	93	596	183
AMPH_273_31	273	AMPH	GACTCTGTGAGCTTCATGG	1034	854	824	586	1462	640	486
BIN1_274_3	274	BIN1	GTCGGCCTGGAGAAGCAACA	80	10	28	110	0	4	63
BIN1_274_1	274	BIN1	GTTGACGTAGAAACCTACG	419	161	384	478	62	197	195
BIN1_274_7	274	BIN1	GTTTGAAGGGACTCGTAG	572	640	777	332	274	226	145
BIN1_274_12	274	BIN1	GGAGCTCATCAAAGCCCAGA	777	216	380	625	244	476	517
BIN1_274_9	274	BIN1	GAGCCCTTCGCCTCCAGA	828	780	862	362	555	462	516
BIN1_274_18	274	BIN1	GGTTCTCCAGAAGCTGGGGA	938	399	556	822	670	438	650
AMT_275_4	275	AMT	GTGACCGGGTGAAGCTGA	357	485	44	1031	106	59	623
AMT_275_10	275	AMT	GTGGACGACACAAGGCCG	396	111	250	183	89	171	64
AMT_275_6	275	AMT	GTAGTACCTGGGCTGCAGTG	688	530	218	415	499	83	111
AMT_275_2	275	AMT	GAAGCTGATGGAGAGTCTAG	1104	304	145	553	649	350	206
AMT_275_11	275	AMT	GCAACTAAGTGGACGACACA	1141	734	510	498	1128	631	436
AMY2A_279_7	279	AMY2A	GCTCCGAAGGGATTTGGAG	580	235	349	135	178	669	96
AMY2A_279_6	279	AMY2A	GAACCCCTCCAAATCCCTT	619	792	319	160	65	156	183
AMY2A_279_3	279	AMY2A	GCTCCGAAGGGATTTGGA	783	516	571	507	243	181	432
AMY2A_279_2	279	AMY2A	GAAATCCCATCCAGAATAT	798	731	126	408	518	283	257
AMY2A_279_5	279	AMY2A	GAGCGATATTTAGCTCCGA	832	230	379	536	636	190	303
AMY2A_279_1	279	AMY2A	GAGCGATATTTAGCTCCGAA	856	715	756	438	402	828	771
AMY2B_280_2fillup	280	AMY2B	GACAAGTGCTCTGTCAGA	130	174	76	5	0	53	8
AMY2B_280_2	280	AMY2B	GAATTGCAACATTTTCATT	538	313	397	163	343	240	369
AMY2B_280_3fillup	280	AMY2B	GGCTGTATAAAATGGCAGT	598	301	367	153	407	147	320
AMY2B_280_3	280	AMY2B	GAATCATCTCATTGACAT	856	289	544	345	540	232	345
ANG_283_1	283	ANG	GGCAACAAGCGCAGCATCA	169	12	178	118	182	106	28
ANG_283_7	283	ANG	GAGTTATCCTGAGCCAGGGT	448	189	95	313	391	147	283
ANG_283_8	283	ANG	GGTTTGGCATCATAGTGCT	572	299	161	345	147	212	1151
ANG_283_4	283	ANG	GTGAAAGCATCATGAGGAGA	640	394	378	338	82	89	225
ANG_283_2	283	ANG	GATACTGTGAAAGCATCATG	1107	989	470	1498	596	881	773
ANG_283_6	283	ANG	GACATCAACACATTTATTCA	1167	280	572	259	709	598	671
ANGPT1_284_13	284	ANGPT1	GCTCTGCAGTCTGAGAGAGG	652	33	220	20	46	14	43
ANGPT1_284_1	284	ANGPT1	GCTGGTTCCTATCTCCAGCA	713	813	724	437	773	383	253
ANGPT1_284_3	284	ANGPT1	GCACCCTATGTGAGTCAGAA	761	325	287	447	705	661	400
ANGPT1_284_15	284	ANGPT1	GATGGAAAATTATACTCAG	857	1377	593	1764	1134	697	256
ANGPT1_284_16	284	ANGPT1	GAAATGGAAGGAAAACACA	992	576	610	417	402	497	241
ANGPT1_284_4	284	ANGPT1	GAATGCAGTTCAGAACCACA	997	719	847	256	230	699	289
ANGPT2_285_14	285	ANGPT2	GTGTCCAATGCTGTGCAG	455	392	182	437	618	429	992
ANGPT2_285_2	285	ANGPT2	GCACAGCATTGGACACGTAG	555	357	364	216	109	527	899
ANGPT2_285_3	285	ANGPT2	GAGCTGAAGTTCAAGTCTCG	768	275	318	329	1035	258	439
ANGPT2_285_7	285	ANGPT2	GTTGTCCATCTCTGGCAGG	780	1067	968	575	1265	214	521
ANGPT2_285_8	285	ANGPT2	GAAAGTTGTTATAGGCTG	848	865	165	872	1068	1107	754
ANGPT2_285_15	285	ANGPT2	GCAAGTGCTGGAGAACATCA	888	1122	496	1118	797	564	1107
ANK1_286_6fillup	286	ANK1	GTGTGTGGGGTTCAGGGGT	207	7	8	38	4	31	0
ANK1_286_3fillup	286	ANK1	GCGGTTTCTCCGCTTCCTGT	621	512	375	406	681	138	287
ANK1_286_4fillup	286	ANK1	GCCGCCCAGGAGCACGAGG	628	268	301	355	979	206	293
ANK1_286_1fillup	286	ANK1	GCATCTGGCTTCTAAGGA	903	133	216	731	422	1111	1079
ANK1_286_5fillup	286	ANK1	GGGCAACATTGTCACCAAGA	992	447	403	698	633	362	242
ANK1_286_2fillup	286	ANK1	GCAGCATGAGAACTTCGTGG	1024	480	539	158	436	124	240
ANK2_287_33	287	ANK2	GCTCTTACTGGATCGAGG	329	137	275	894	0	117	138
ANK2_287_22	287	ANK2	GTGCAGCTATGTGCAAAG	493	72	319	43	425	443	690
ANK2_287_3	287	ANK2	GCAACTCTTCTTCTAAACCG	692	207	521	130	440	87	184
ANK2_287_24	287	ANK2	GCAAGGACACAACCAGGCGG	746	680	537	458	1247	228	111
ANK2_287_34	287	ANK2	GGCCTTCCTTGGCAGCCAGA	852	717	531	432	266	309	620
ANK2_287_5	287	ANK2	GAAGTGGGCATGACCAAG	989	1043	393	557	714	317	363
ANK3_288_1fillup	288	ANK3	GTAGCGCTTACGTAAAGCTA	672	326	471	190	696	205	226
ANK3_288_2fillup	288	ANK3	GGTGAAGATGCAATGACCG	737	424	598	318	675	165	400
ANK3_288_5fillup	288	ANK3	GGGGCCGTACACTTGCGTGG	773	573	569	186	462	217	201
ANK3_288_7fillup	288	ANK3	GATACACCTTCTCCTGAGGG	907	515	858	898	611	492	307
ANK3_288_8fillup	288	ANK3	GTTTCTGGTTAGCTTTATGG	911	898	639	506	851	547	612
ANK3_288_6fillup	288	ANK3	GAAACCACTGCAAAATACTG	1103	1012	933	447	816	773	3933
ANPEP_290_33	290	ANPEP	GCCCTCCATGTACTCGCTG	268	349	111	457	14	278	133
ANPEP_290_18	290	ANPEP	GTCCAACATGCTTCCCAA	316	321	544	316	29	134	236
ANPEP_290_12	290	ANPEP	GTCCGTTTCACCTGCAAGG	470	433	139	192	379	451	294
ANPEP_290_30	290	ANPEP	GTTCAGGGCATAATCGCCG	1379	1147	620	979	798	784	532
ANPEP_290_7	290	ANPEP	GGCTCATCGAAGCATGGGA	1592	1345	1004	1677	675	1257	773
ANPEP_290_21	290	ANPEP	GATTATGCCCTGAACGTGA	2248	1006	943	1107	1241	780	1069
SLC25A4_291_6	291	SLC25A4	GTGTGGTGAGAATCCCTA	414	5	127	436	179	44	74
SLC25A4_291_12	291	SLC25A4	GGTTACCCCTCCAGAAGGAG	435	411	273	182	407	949	511
SLC25A4_291_21	291	SLC25A4	GGTCCTAGCAAAGTCCAG	457	463	227	383	349	438	277
SLC25A4_291_30	291	SLC25A4	GTAGACAAAGCAAAGGGAGG	578	103	447	159	176	59	44
SLC25A4_291_7	291	SLC25A4	GGCCAGGTTACCCCTCCAGA	618	195	227	381	646	99	485
SLC25A4_291_20	291	SLC25A4	GGGTAGACAAAGCAAAGGG	707	362	162	414	149	131	169
SLC25A5_292_3	292	SLC25A5	GGAGCTGAAAGGGAATTCCG	463	698	133	44	8	30	28
SLC25A5_292_26	292	SLC25A5	GGAGTTCTGTCCTTCTGGCG	513	192	114	2	51	42	73
SLC25A5_292_7	292	SLC25A5	GCAGGGAATCTGGCATCGGG	688	145	123	365	495	19	127
SLC25A5_292_23	292	SLC25A5	GGGTACGGGCAAAATCAAGA	770	226	103	930	4	159	82
SLC25A5_292_6	292	SLC25A5	GCGTGGTCCGTATTCCCA	964	245	213	424	270	164	99
SLC25A5_292_10	292	SLC25A5	GAGGGTACACAAAACACA	1013	487	675	224	274	245	147
SLC25A6_293_20	293	SLC25A6	GGCAAGGTTGCCCCTCCAGA	63	26	36	2	31	5	0
SLC25A6_293_7	293	SLC25A6	GGGTTCTGGCGAAATCCAG	609	65	112	340	256	725	285
SLC25A6_293_6	293	SLC25A6	GCGGGTACACGAAGCAGA	690	467	888	701	209	82	138
SLC25A6_293_12	293	SLC25A6	GGGTACACGAAGCAGAGGG	751	486	378	750	460	247	265
SLC25A6_293_4	293	SLC25A6	GCCGCCGACAAGCAGTACAA	844	440	526	121	160	186	332
SLC25A6_293_16	293	SLC25A6	GCATTGTCCGCATCCCCA	1133	1102	484	1164	225	258	652
ANXA1_301_14	301	ANXA1	GCAAGGCAGCGACATCCG	1509	441	536	742	763	375	504
ANXA1_301_3	301	ANXA1	GCCCTTACAGGTCACCTTG	1658	1474	2366	1642	870	1101	1048
ANXA1_301_16	301	ANXA1	GAAATCAGAGACATTAACA	2231	1527	1064	1118	1602	947	918
ANXA1_301_7	301	ANXA1	GAGCTAAAACAACCTCCTCA	2457	3062	1477	1532	2507	1195	1550
ANXA1_301_8	301	ANXA1	GAACTTCGTGCTGCCATGA	2657	1766	1736	2164	2585	2310	1485
ANXA1_301_10	301	ANXA1	GAGTATCTTCATCAGTTCCA	2692	1396	2003	2266	2321	1381	1485
ANXA2_302_2	302	ANXA2	GTACAAGACTGATCTGGAGA	551	146	203	64	134	178	153
ANXA2_302_13	302	ANXA2	GGAAATTAACAGAGTCTACA	791	1110	514	1231	878	208	128
ANXA2_302_10	302	ANXA2	GCCTTCGCCTACCAGAGA	804	677	653	401	201	486	136
ANXA2_302_4	302	ANXA2	GAGCTAAAAGCTTCCATGA	871	420	682	331	409	187	315
ANXA2_302_9	302	ANXA2	GGTCCTTCTCTGGTAGGCGA	924	522	707	1042	1009	553	494
ANXA2_302_7	302	ANXA2	GAAACAGCCATCAAGACCAA	980	775	394	431	248	827	336
ANXA3_306_15	306	ANXA3	GCAGCTAAAGAAATCCATGA	740	769	569	752	863	400	213
ANXA3_306_10	306	ANXA3	GGACAAGCAGGCAAATGA	791	473	659	254	300	1717	268
ANXA3_306_1	306	ANXA3	GCTATTCAGAAAGCAATCAG	831	620	688	487	1012	355	180
ANXA3_306_14	306	ANXA3	GAGAGGTCAAATGCACAG	879	356	1636	226	1120	129	669
ANXA3_306_5	306	ANXA3	GAGCTGAAAGATGACTTGAA	945	424	212	757	1021	737	854
ANXA3_306_8	306	ANXA3	GACTGCTGGTGGAGTCACTA	1053	541	1255	264	580	239	238
ANXA4_307_6	307	ANXA4	GTGGGGATGATGACGCCCA	459	488	263	142	355	548	142
ANXA4_307_14	307	ANXA4	GCACGTCATACAGCACCG	572	788	332	498	354	201	452
ANXA4_307_11	307	ANXA4	GAGCGAATGTCATCTTCA	871	518	396	1047	1225	250	852
ANXA4_307_12	307	ANXA4	GACCTGAAGTCAGAACTGAG	927	853	787	383	886	988	831
ANXA4_307_3	307	ANXA4	GAGCTGCGAAGGGCCATGA	974	824	1315	809	340	404	555
ANXA4_307_13	307	ANXA4	GACGTGCAAGAGCTGCGAA	1141	830	393	522	599	382	642
ANXA5_308_7	308	ANXA5	GCCCGCTCATCAAATCCA	341	196	215	764	11	414	267
ANXA5_308_2	308	ANXA5	GTACTACCAGCGGATGTTGG	574	323	137	518	323	164	248
ANXA5_308_3	308	ANXA5	GGCTCTGATGAAACCCTCT	587	165	308	188	605	204	44
ANXA5_308_11	308	ANXA5	GCCTGGAAGATGACGTGG	899	995	1060	508	1196	428	317
ANXA5_308_6	308	ANXA5	GACAGAAATTATTGCTTCA	999	605	675	1091	765	253	630
ANXA5_308_10	308	ANXA5	GAACTGAAACATGCCTTGA	1086	595	688	982	1869	597	624
ANXA6_309_12	309	ANXA6	GCTGGCCAGTTCTTCCCGG	656	197	672	809	1006	604	354
ANXA6_309_4	309	ANXA6	GGGAAGCCAAGATCTCAATG	691	593	199	712	960	399	661
ANXA6_309_14	309	ANXA6	GAGTATCTGAAGACCACA	703	368	527	539	1235	1172	514
ANXA6_309_23	309	ANXA6	GGCATCACAATAGGCAGG	721	1250	529	402	525	405	678
ANXA6_309_16	309	ANXA6	GATTGAAGCCAGCATCCGAG	780	664	409	1061	938	806	399
ANXA6_309_40	309	ANXA6	GAGCAACAGGCAGAGGCAGG	799	113	25	5	31	0	19
ANXA7_310_27	310	ANXA7	GTCCTCCAGGATACTGAGA	273	251	172	69	268	52	0
ANXA7_310_19	310	ANXA7	GGTCAGTATCCTTATCCTAG	607	1694	447	405	490	484	242
ANXA7_310_6	310	ANXA7	GGATTTGGAGTCCCACCAGG	640	339	206	381	204	77	200
ANXA7_310_25	310	ANXA7	GGAGGTTATCCAGCCCCTGG	653	571	378	499	399	292	219
ANXA7_310_1	310	ANXA7	GCCTTCTCAGTATCCTGG	670	325	763	289	535	61	322
ANXA7_310_20	310	ANXA7	GGATAAGGATACTGACCAGA	690	267	264	744	744	434	832
ANXA11_311_10	311	ANXA11	GGTGGATACATCCCATAGGG	665	681	354	499	478	350	192
ANXA11_311_3	311	ANXA11	GGCCACGTTATCCAGCCCGA	685	895	692	601	492	320	224
ANXA11_311_8	311	ANXA11	GGATATGAGGGCATCCTGGA	696	244	392	220	433	209	675
ANXA11_311_9	311	ANXA11	GGATATGAGGGCATCCTGG	716	471	914	1440	560	179	262
ANXA11_311_22	311	ANXA11	GGAGTCGCTCCAACAAGCAG	792	526	707	1373	919	513	824
ANXA11_311_17	311	ANXA11	GATCCTACTTTCCTTCAAGA	1041	899	470	1233	970	388	853
ANXA13_312_10	312	ANXA13	GTGCACAGGACCTCAATG	400	37	139	60	122	398	155
ANXA13_312_7	312	ANXA13	GTACAAGGCAACGTACGGCA	497	359	386	317	54	95	235
ANXA13_312_17	312	ANXA13	GTACTCAAGAGTGAGCTGAG	736	601	600	302	799	244	688
ANXA13_312_8	312	ANXA13	GCTGAACAAAGCCTGCAA	846	269	443	331	83	533	436
ANXA13_312_18	312	ANXA13	GATCCACATCAAAACCCTG	930	1171	1062	1065	907	307	275
ANXA13_312_2	312	ANXA13	GCACAGGACCTCAATGAGGA	981	582	557	497	626	139	404
AOAH_313_1	313	AOAH	GTCTGTGCCATTCAAAGATG	147	118	329	16	7	91	27
AOAH_313_4	313	AOAH	GAGACAGGAGCAAGAATAG	705	217	249	1025	309	254	973
AOAH_313_8	313	AOAH	GGAAATTTACACTACAGA	715	536	333	166	773	360	508
AOAH_313_12	313	AOAH	GAAACCACTGTAATCACA	859	483	1347	552	525	777	1446
AOAH_313_5	313	AOAH	GAGGGTAGAGATGACACAA	938	827	1180	742	490	597	525
AOC2_314_49	314	AOC2	GTGTGCAAGGAAACCTGG	173	25	65	41	325	94	249
AOC2_314_33	314	AOC2	GTGGAGGCATCTGAAAGAGG	348	336	116	228	416	46	57
AOC2_314_19	314	AOC2	GTTGGGGTTGTCCACCAAAG	592	608	232	548	177	290	483
AOC2_314_21	314	AOC2	GGGCCCTATGGGATACAGAG	636	198	231	621	272	158	522
AOC2_314_1	314	AOC2	GATACAGAGGGGCAGTGGGG	726	45	25	137	38	15	30
AOC2_314_28	314	AOC2	GATGTGACTGTGGAGCGTCA	1040	730	376	583	1544	254	172
AOX1_316_26	316	AOX1	GTAGTCCAGAAGCTTCCAG	421	78	149	53	198	394	360
AOX1_316_7	316	AOX1	GGCTGAGAAACAGTCGCAA	702	263	425	328	504	342	291
AOX1_316_5	316	AOX1	GATCCAGAGTGGGCTCTGGG	737	206	326	530	368	80	405
AOX1_316_45	316	AOX1	GCACCATACAGAGAACAGAT	765	698	521	301	643	210	347
AOX1_316_35	316	AOX1	GGGCCTGTATCCAGTGCAA	843	560	562	854	130	204	349
AOX1_316_32	316	AOX1	GATACAACCCCATCACCAAG	931	705	312	290	781	259	65
APAF1_317_13	317	APAF1	GTGAAGGTGGAGTACCACAG	285	94	499	742	94	45	13
APAF1_317_18	317	APAF1	GTGGAGAGTTCCTTAGGAA	496	186	101	500	127	273	270
APAF1_317_10	317	APAF1	GGGTCACCATACATGGAA	862	761	1074	463	964	389	716
APAF1_317_1	317	APAF1	GCTTCCACTTAATATTGAAG	929	969	708	482	684	1018	424
APAF1_317_8	317	APAF1	GAAGCATCAGAATGCGGAGA	965	334	982	988	483	344	473
APAF1_317_22	317	APAF1	GATGCTTCGCAAACACCCA	1213	868	602	1331	855	1230	881
NUDT2_318_1	318	NUDT2	GGAACCAGGAGAGGATGACT	579	151	203	69	193	108	190
NUDT2_318_8	318	NUDT2	GCCAGCTGACCATTATTGAG	595	350	925	72	621	130	459
NUDT2_318_7	318	NUDT2	GGCCATGTGGAACCAGGAG	625	246	544	164	688	440	262
NUDT2_318_4	318	NUDT2	GCCCTGAGGGAGACCCAAG	639	238	360	309	342	139	212
NUDT2_318_9	318	NUDT2	GACTTGGAAACAGCCCTG	909	839	1192	612	373	259	176
NUDT2_318_3	318	NUDT2	GACTTGGAAACAGCCCTGA	1050	302	559	239	453	193	658
APOF_319_27	319	APOF	GCTACAGCTCTACCGCCA	548	245	206	1915	177	199	229
APOF_319_16	319	APOF	GCATTCACACCACCCTGG	568	330	314	404	1028	92	327
APOF_319_14	319	APOF	GGCTAACAGCTGCAGAGCAG	580	888	223	594	390	165	308
APOF_319_15	319	APOF	GGGAGCAGCAAAGCACAGGA	717	182	413	196	88	101	227
APOF_319_30	319	APOF	GGAGCAGCAAAGCACAGGAA	808	422	535	589	150	528	192
APOF_319_24	319	APOF	GAAAGGCAGAAGCACAGAG	910	510	703	296	290	111	156
APBA1_320_24	320	APBA1	GTGGAGCCAAGGTAATTGG	502	393	379	234	440	415	182
APBA1_320_17	320	APBA1	GTAGGAAATGGTCCTCAGA	622	700	406	352	681	266	165
APBA1_320_9	320	APBA1	GCTTCCACAGGGTCACTG	626	253	420	380	701	79	732
APBA1_320_4	320	APBA1	GAGGACCATTTCCTACATTG	801	1268	403	1134	381	357	485
APBA1_320_8	320	APBA1	GGCATACCAGGAATTCCTCA	802	745	474	579	641	212	453
APBA1_320_20	320	APBA1	GAGCAGCTGAGTGGAGCCA	980	287	394	253	753	296	709
APBA2_321_5	321	APBA2	GGAGGGCTATGTGCCCGA	362	69	333	91	40	124	145
APBA2_321_24	321	APBA2	GTGAACAACACCTCTGAGG	503	93	177	18	105	58	71
APBA2_321_48	321	APBA2	GGACACTGATGAGTGCCAGG	681	903	450	510	514	255	466
APBA2_321_31	321	APBA2	GACCAGGACCCCAGAAGAG	696	578	378	236	563	667	236
APBA2_321_4	321	APBA2	GAGGAGGAGGACTATGACGA	739	384	303	259	856	321	607
APBA2_321_16	321	APBA2	GAGGGCATGGACTGCAACG	798	479	404	147	335	362	213
APBB1_322_6	322	APBB1	GTGCCAGTAATAGGTCCCTG	992	1424	400	354	384	312	734
APBB1_322_10	322	APBB1	GACTGAAGGAACCTGAGGAG	1393	636	510	1307	779	253	316
APBB1_322_5	322	APBB1	GCTGGGACTGAAGGAACCTG	1423	212	179	107	292	188	105
APBB1_322_14	322	APBB1	GAGGGTCCAGGACACCTCA	1495	1158	1340	1155	613	948	1065
APBB1_322_15	322	APBB1	GAAGGCGTTGGGGTTCCAGA	1569	881	876	760	669	439	479
APBB1_322_7	322	APBB1	GAACCCCAACGCCTTCGAGA	2160	578	1540	1269	1228	1081	1211
APBB2_323_1fillup	323	APBB2	GCTGTCAGTGAACATGAACG	350	57	185	110	382	232	42
APBB2_323_5fillup	323	APBB2	GTCCTTCATGGGTGTTGGGA	419	170	192	228	145	82	473
APBB2_323_7fillup	323	APBB2	GGGACATCGAGGTTCACAT	506	642	532	231	158	251	280
APBB2_323_3fillup	323	APBB2	GGGATAACTCACCATGCAGG	704	841	339	639	114	229	421
APBB2_323_6fillup	323	APBB2	GGCTCGCACCAGAAAACG	728	565	112	187	1273	1248	414
APBB2_323_2fillup	323	APBB2	GCCACTGACTTACCTTGCAA	764	525	472	1292	429	110	450
APC_324_11	324	APC	GGCTCACATGATGCTGAG	270	37	39	12	0	20	15
APC_324_22	324	APC	GTTGCGATGGAAGAACAACT	462	322	129	112	0	313	217
APC_324_24	324	APC	GGAGTGGGAGAAATCAACA	746	288	292	381	65	255	278
APC_324_17	324	APC	GTTCTTATGGAAGCCGGGA	795	191	466	764	535	101	738
APC_324_25	324	APC	GACCGCAGTTTTACTCCA	1094	1194	649	670	1480	1283	601
APC_324_21	324	APC	GAAGTACTTAAACAACTACA	1120	640	580	832	712	627	347
APCS_325_5	325	APCS	GTGAGCAAAGGCTTCCAGG	252	50	3	158	349	11	178
APCS_325_8	325	APCS	GGCACGAGAGAGATCACTAT	409	202	382	284	1361	243	184
APCS_325_2	325	APCS	GGCTTCCAGGAGGCTGGTG	445	192	69	148	16	123	37
APCS_325_4	325	APCS	GTAGCTCATTATCCCTGCCT	495	330	224	419	401	249	379
APCS_325_7	325	APCS	GGAGAGTATAGTCTATACAT	634	124	207	315	25	190	211
APCS_325_3	325	APCS	GATCAGTAACAGATTCTCT	722	1048	257	302	933	783	171
AIRE_326_8	326	AIRE	GTGGCGGTACCAAAGCCTTG	400	341	306	150	422	257	135
AIRE_326_18	326	AIRE	GCTCCCTTGGCTCGAACCAG	515	398	210	417	806	208	205
AIRE_326_11	326	AIRE	GAAGTGCATCCAGGTTGGCG	737	427	383	224	243	239	240
AIRE_326_4	326	AIRE	GGATGAGGATCCCCTCCA	841	490	678	118	684	579	400
AIRE_326_20	326	AIRE	GCCATCCTGGACTTCTGGA	855	466	183	234	719	384	459
AIRE_326_9	326	AIRE	GACTCCCCACCAAGAGGA	1112	334	468	690	451	134	561
APEH_327_27	327	APEH	GCCAGGGAGTCATCCGAG	464	301	192	387	150	328	426
APEH_327_7	327	APEH	GGCAGAGAAGAAGCGCCCCA	488	108	304	301	404	162	86
APEH_327_19	327	APEH	GGAAGAGAAGCAGTTCCTGG	620	524	126	368	298	875	185
APEH_327_32	327	APEH	GCGGATGCCCAACCGGAA	753	281	273	569	599	969	273
APEH_327_24	327	APEH	GGACCTGCAGGCAACAGTG	858	238	934	470	676	574	396
APEH_327_3	327	APEH	GGAACTGCTTCTCTTCCCCA	928	516	276	389	308	139	178
APEX1_328_21	328	APEX1	GACAAAGAGGCAGCAGGAGA	257	67	119	110	84	1	11
APEX1_328_12	328	APEX1	GTACCCTTCCTTGTCCGA	1060	143	137	125	144	175	153
APEX1_328_15	328	APEX1	GGACAAGGAAGGGTACAG	1138	86	181	119	55	65	56
APEX1_328_10	328	APEX1	GCTCCTTCGGACAAGGAA	1532	718	345	636	913	101	577
APEX1_328_14	328	APEX1	GATCAGAAAACCTCACCCAG	1772	384	245	118	71	83	47
APEX1_328_4	328	APEX1	GATGAGGAGCATGATCAGGA	2366	629	299	247	134	174	124
BIRC2_329_8	329	BIRC2	GGGGTGCCTGTCTCAGAA	626	540	87	47	105	35	27
BIRC2_329_18	329	BIRC2	GCTATGTCAGAACACCGG	689	228	265	110	14	154	69
BIRC2_329_13	329	BIRC2	GGCTGAACTGGAACACTAGA	766	129	258	36	90	37	112
BIRC2_329_3	329	BIRC2	GCTCAGTAACTGGGAACCAA	772	310	289	64	170	284	370
BIRC2_329_20	329	BIRC2	GTACTCATTGCATAACTGTA	798	275	215	361	88	80	184
BIRC2_329_15	329	BIRC2	GAAGACATCTCTTCATCG	831	131	177	172	215	30	273
BIRC3_330_17	330	BIRC3	GGGGTTCCTGTCTCAGAA	619	506	213	380	244	398	908
BIRC3_330_24	330	BIRC3	GGATTAACTAGAACACTAGA	664	808	189	71	268	153	294
BIRC3_330_19	330	BIRC3	GCTGGATAACTGGAAAAG	728	345	829	177	1070	688	67
BIRC3_330_25	330	BIRC3	GAAGGAAAAGTAGGCTGAG	753	880	524	946	336	483	714
BIRC3_330_32	330	BIRC3	GAAAACAGTGGATATTTCCG	798	427	720	524	1093	543	419
BIRC3_330_8	330	BIRC3	GAGAGTTTGAATAAGAGCCA	943	561	863	309	720	302	556
XIAP_331_16	331	XIAP	GTCTGCATGTGTCTCAGA	378	386	712	431	179	164	473
XIAP_331_12	331	XIAP	GACAACTAAAGCACCGCA	643	708	191	338	801	175	235
XIAP_331_2	331	XIAP	GCTGAAACAGGACTACCACT	1053	255	760	828	601	381	267
XIAP_331_18	331	XIAP	GGTGAAGGAGATACCGTG	1202	634	1313	309	1195	833	961
XIAP_331_11	331	XIAP	GTGCAGTGCTTTTGTTGTGG	1251	786	974	945	710	270	889
XIAP_331_10	331	XIAP	GCTGTAGATAGATGGCAATA	2195	1048	849	779	1438	319	1704
BIRC5_332_4	332	BIRC5	GTCTGGCTCGTTCTCAGTG	232	0	1	0	0	0	0
BIRC5_332_5	332	BIRC5	GCAGTGGATGAAGCCAGCCT	479	23	4	0	84	0	12
BIRC5_332_1	332	BIRC5	GCGGTGGTCCTTGAGAAA	609	1	4	0	0	0	2
BIRC5_332_2	332	BIRC5	GATGCGGTGGTCCTTGAGAA	682	22	0	13	343	0	1
BIRC5_332_3	332	BIRC5	GCTCGTTCTCAGTGGGGCAG	972	0	178	33	26	2	8
BIRC5_332_7	332	BIRC5	GTTCTTGAATGTAGAGATG	1017	13	14	0	0	2	28
APLP1_333_23	333	APLP1	GAGGGCCAAGATGGACCTGG	550	195	177	289	65	37	19
APLP1_333_12	333	APLP1	GCTCCCATACACTTGCAG	675	707	396	211	239	370	368
APLP1_333_6	333	APLP1	GCGGAAGGGCACAACCTGG	720	678	930	785	822	54	140
APLP1_333_16	333	APLP1	GGGCATGCTCTTACCCTG	808	567	408	309	1729	1350	221
APLP1_333_34	333	APLP1	GGGGAAATCAGTGAGCACGA	975	503	816	428	1504	580	668
APLP1_333_33	333	APLP1	GCACACATACTCCACACCA	1217	783	613	1920	420	85	445
APLP2_334_4	334	APLP2	GTGATGGAGGCAAACCAG	281	166	117	189	21	46	119
APLP2_334_3	334	APLP2	GTATTGACAACTGGTGCCGG	491	277	167	302	16	144	172
APLP2_334_5	334	APLP2	GCATGTGAACATTCAGACT	606	342	378	113	39	201	531
APLP2_334_8	334	APLP2	GCAGCTCTTGGTGCCTGT	613	407	676	451	574	467	237
APLP2_334_1	334	APLP2	GCTACAGATCACAAATGTGA	1115	454	583	704	645	618	787
APLP2_334_6	334	APLP2	GAACATTCAGACTGGGAAA	1249	492	387	1011	1273	239	526
APOA1_335_16	335	APOA1	GTGGATGTGCTCAAAGACAG	502	485	265	317	69	76	104
APOA1_335_1	335	APOA1	GGACGACTTCCAGAAGAAG	602	119	324	25	362	149	533
APOA1_335_10	335	APOA1	GGAGATGAGCAAGGATCTGG	706	471	368	538	244	61	329
APOA1_335_7	335	APOA1	GGTCCTTCACTCGATCCCAG	773	493	494	777	260	614	284
APOA1_335_15	335	APOA1	GATGAGCAAGGATCTGGAGG	858	966	237	231	373	91	143
APOA1_335_14	335	APOA1	GAGCACATCCACGTACACAG	1215	340	696	443	206	1357	433
APOA2_336_2	336	APOA2	GCTGCGAGCAGCTTCATGT	616	252	482	824	680	503	411
APOA2_336_3	336	APOA2	GCTTCATGTTGGTAACAGT	695	512	310	320	182	676	412
APOA2_336_1	336	APOA2	GTTGGTAACAGTGGGGAGGG	712	349	140	1027	120	334	116
APOA2_336_4	336	APOA2	GCTTCATGTTGGTAACAG	743	711	549	473	345	408	464
APOA2_336_6fillup	336	APOA2	GCTGACACCCCTGATCAAGA	747	316	343	381	253	521	611
APOA2_336_5	336	APOA2	GCTTCATGTTGGTAACAGTG	882	586	842	1054	498	359	376
APOA4_337_15	337	APOA4	GGCGTTCATGCAGCTCGG	654	273	526	232	153	57	188
APOA4_337_11	337	APOA4	GGACTCGGAGAAACTGAAGG	656	113	77	442	443	64	168
APOA4_337_2	337	APOA4	GATTTCTGGAGATGTTCCA	694	280	193	196	207	503	140
APOA4_337_16	337	APOA4	GCTGAGCAACAATGCCAAGG	743	501	1153	623	940	401	437
APOA4_337_8	337	APOA4	GAAGTAGTCCCACATCACCG	745	448	295	242	1026	433	529
APOA4_337_23	337	APOA4	GAACGTGGAGGAGCTCAA	775	656	680	355	1381	135	836
APOB_338_13	338	APOB	GTGTATGGCTTCAACCCTGA	552	484	495	100	219	189	276
APOB_338_11	338	APOB	GTTGTATGTGTACTTCCGG	652	148	213	460	362	126	241
APOB_338_34	338	APOB	GCCACCAGGATCAACTGCA	741	928	165	669	549	266	574
APOB_338_30	338	APOB	GAAGAAAACCAAGAACTCTG	754	826	593	667	854	290	627
APOB_338_3	338	APOB	GTTCTTGGTTTTCTTCAGCA	761	562	716	635	1032	976	619
APOB_338_32	338	APOB	GAAGTACACATACAACTATG	1070	934	977	1233	836	924	652
APOBEC1_339_3	339	APOBEC1	GTCTGCTCTACGAAATCAAG	227	132	183	80	156	225	252
APOBEC1_339_5	339	APOBEC1	GTGATGGAGCAGCTCATGGA	478	97	145	137	228	249	54
APOBEC1_339_2	339	APOBEC1	GAAACTCTCTAATAGCCT	622	666	697	1095	191	576	471
APOBEC1_339_7	339	APOBEC1	GCTCTACGAAATCAAGTG	698	386	187	739	1006	466	927
APOBEC1_339_1	339	APOBEC1	GATGGAGCAGCTCATGGAT	906	484	249	769	456	823	357
APOBEC1_339_4	339	APOBEC1	GAAGACGTCAAACTCCCA	915	837	479	467	335	302	189
APOC1_341_4	341	APOC1	GTGCCTTGGATAAGCTGA	437	181	92	160	20	81	328
APOC1_341_2	341	APOC1	GGATAAGCTGAAGGAGTT	494	627	284	579	699	340	283
APOC1_341_3	341	APOC1	GTGAACTTTCTGCCAAGATG	844	1131	520	350	95	214	104
APOC1_341_3fillup	341	APOC1	GAGCGACAGGAAGAGCCTCA	850	248	345	459	123	236	10
APOC1_341_1	341	APOC1	GGAGTTTGGAAACACACTGG	863	217	394	305	114	27	143
APOC1_341_5	341	APOC1	GGAAACACACTGGAGGACA	901	614	991	1368	965	1016	315
AQP8_343_12	343	AQP8	GTCGGTCATTGAGAATGGGA	208	212	110	82	199	173	184
AQP8_343_8	343	AQP8	GGCAGCCATGCTGATCGG	270	422	152	98	139	236	12
AQP8_343_1	343	AQP8	GGCGGTGAGTCCTGAGGAG	546	528	395	293	251	311	238
AQP8_343_5	343	AQP8	GCTGTGAGACCCAGTACGGG	662	446	749	434	329	70	386
AQP8_343_9	343	AQP8	GGTGGACACTTCAACCCTG	764	596	775	427	632	461	903
AQP8_343_7	343	AQP8	GTTGAGGCCTCCGATCAGCA	855	705	299	643	372	446	353
APOC2_344_1	344	APOC2	GGGTGAGGAAGGTCGGGCT	295	141	215	799	333	545	51
APOC2_344_2	344	APOC2	GCTAGGCATCTCATCTTGCT	599	377	313	639	907	797	479
APOC2_344_3	344	APOC2	GGAATCTCTCTCCAGTTACT	629	255	688	625	298	687	371
APOC2_344_1fillup	344	APOC2	GGACAAGAAACAGAGCTGGG	630	372	367	217	994	62	162
APOC2_344_4	344	APOC2	GACCTTCCTCACCCAGGTGA	890	834	1027	988	1027	1103	897
APOC2_344_5	344	APOC2	GAGATTCCTTCACCTGGGTG	987	429	359	592	855	260	1313
APOC3_345_2	345	APOC3	GCGCCAGGAGGGCAACAACA	355	150	57	243	221	80	158
APOC3_345_4	345	APOC3	GCTGAGAAGGGAGGCATCCT	561	283	378	340	229	209	147
APOC3_345_2fillup	345	APOC3	GCACGCCACCAAGACCGCCA	579	416	325	364	30	361	304
APOC3_345_3	345	APOC3	GCAACAACAAGGAGTACCCG	595	663	696	117	50	72	107
APOC3_345_1	345	APOC3	GCATGAAGCTGAGAAGGG	645	220	263	373	368	593	816
APOC3_345_5	345	APOC3	GGAGTACCCGGGGCTGCA	879	295	682	708	479	199	181
APOC4_346_1	346	APOC4	GCGACTCATCTTTAGCTT	407	179	193	280	197	149	114
APOC4_346_3	346	APOC4	GTGGTGAACAGGACCAGAGA	408	305	263	298	447	220	112
APOC4_346_2	346	APOC4	GACTCATCTTTAGCTTTGGT	768	865	805	546	317	527	281
APOC4_346_8	346	APOC4	GACTCATCTTTAGCTTTGG	831	791	455	807	726	629	172
APOC4_346_7	346	APOC4	GAGTCGCTGGAGCCTGGTG	849	144	509	228	424	579	945
APOC4_346_4	346	APOC4	GAAGGAGCTGCTGGAGACAG	933	278	235	301	332	170	805
APOD_347_5	347	APOD	GCAGCAGCATCACCATCT	275	4	2	26	2	0	0
APOD_347_4	347	APOD	GCAGCAGCATCACCATCTTG	484	230	205	48	1080	316	191
APOD_347_3	347	APOD	GAGGGACAAGCATTTCATCT	667	489	799	488	367	546	687
APOD_347_10	347	APOD	GCATCACCATCTTGGGGCT	687	388	628	676	1071	207	801
APOD_347_9	347	APOD	GTTTTCCATTAGTGAGTAGT	688	372	844	647	373	276	241
APOD_347_2	347	APOD	GATGCAGCGTCCATTCTCAA	1171	1388	714	990	453	804	390
APOE_348_5	348	APOE	GGAGGAACAACTGACCCCGG	459	243	265	315	128	39	142
APOE_348_1	348	APOE	GGAGTTGAAGGCCTACAAAT	558	619	324	471	410	77	376
APOE_348_4	348	APOE	GTAGGCCTTCAACTCCTTCA	676	949	728	232	143	532	107
APOE_348_3	348	APOE	GGCCTACAAATCGGAACTGG	798	580	500	1040	1128	790	339
APOE_348_2	348	APOE	GAGACCATGAAGGAGTTGA	939	769	798	979	1309	1076	1125
APOE_348_6	348	APOE	GCTGATGGACGAGACCATGA	1052	503	386	897	350	180	625
APOH_350_2	350	APOH	GCCGGGCTATGTGTCCCG	330	125	84	117	336	57	454
APOH_350_3	350	APOH	GTGCACTGAGGAAGGAAAA	362	53	32	344	95	140	163
APOH_350_9	350	APOH	GTGTTGCAAACGTAGGTA	450	151	368	739	231	51	124
APOH_350_4	350	APOH	GGGCCACAGTCCTGTGAGA	584	481	434	342	690	87	803
APOH_350_6	350	APOH	GATTTACCATTTTCCACAG	739	514	633	889	502	971	260
APOH_350_1	350	APOH	GATTCTGCCAAGTGCACTG	1164	596	754	718	654	582	372
APP_351_37	351	APP	GTGGATTCTGCTGATGCGG	693	594	539	392	342	619	152
APP_351_26	351	APP	GCACTTGTCAGGAACGAGA	776	281	504	373	120	201	526
APP_351_32	351	APP	GGAATTGACAAGTTCCGAG	791	281	484	1026	502	672	190
APP_351_40	351	APP	GGAACTTGTCAATTCCGCA	981	874	1072	743	185	740	362
APP_351_9	351	APP	GAAGAAGCCGATGATGACG	1020	1062	520	739	830	749	685
APP_351_42	351	APP	GATGATGACGAGGACGATG	1261	445	688	748	1080	1039	257
APRT_353_3	353	APRT	GCGTGCTCATCCGAAAGCG	567	250	76	505	231	114	267
APRT_353_4	353	APRT	GGGGCCAAAGAGGAAGCCT	869	584	604	618	338	516	157
APRT_353_1	353	APRT	GAGGAAGCCTCGGGAGTCT	1315	1099	947	383	1515	333	684
APRT_353_7	353	APRT	GCTGCGTGCTCATCCGAAAG	1340	1046	1296	592	715	822	564
APRT_353_6	353	APRT	GAATACCACGCCTGGGGTG	1622	547	933	555	1163	691	1095
APRT_353_2	353	APRT	GGACATCTCGCCCGTCCTGA	1950	1274	872	1401	1138	1031	849
KLK3_354_8fillup	354	KLK3	GGGGCAGCATTGAACCAG	553	324	457	164	172	120	212
KLK3_354_9fillup	354	KLK3	GCTCGGCAGGCTCTGACAGG	697	213	79	187	122	103	101
KLK3_354_1	354	KLK3	GGTGCTTGTGGCCTCTCG	802	827	1050	604	228	212	714
KLK3_354_7fillup	354	KLK3	GAAGACAACCGGGACCCACA	1049	534	449	908	1013	512	300
KLK3_354_4fillup	354	KLK3	GAGGCCACAAGCACCTGCCA	1078	802	844	1109	841	707	488
KLK3_354_2	354	KLK3	GATGCAGTGGGCAGCTGTG	1174	1201	733	980	346	215	195
FAS_355_8	355	FAS	GGGACTGCACAGTCAATG	341	117	509	630	22	151	133
FAS_355_16	355	FAS	GTGCCCTGCCAAGAAGGGA	350	120	88	247	126	16	58
FAS_355_9	355	FAS	GCAACACCAAGTGCAAAG	461	336	728	194	207	66	220
FAS_355_15	355	FAS	GTGAACATGGAATCATCA	484	302	224	280	88	623	573
FAS_355_5	355	FAS	GTGACTGACATCAACTCCA	576	275	190	752	565	272	339
FAS_355_12	355	FAS	GGAAGGCCTGCATCATGA	727	697	420	447	358	190	653
FASLG_356_18	356	FASLG	GTCCACCCAGTAGATCTG	70	1	55	39	0	103	0
FASLG_356_2	356	FASLG	GTCCAACCTCTGTGCCCAGA	405	92	172	10	705	153	384
FASLG_356_20	356	FASLG	GCCACCCCTGAAGAAGAGA	588	113	116	51	1112	551	961
FASLG_356_17	356	FASLG	GGGAAGAACTGTGCCTGGAG	637	367	177	507	172	198	153
FASLG_356_4	356	FASLG	GGGCACAGAGGTTGGACA	750	512	328	420	752	309	349
FASLG_356_15	356	FASLG	GGAGACACAGGCCTGTGCTG	813	241	270	562	177	39	15
SHROOM2_357_23	357	SHROOM2	GGCTGTCAACGCTCCCCA	604	412	309	186	627	898	751
SHROOM2_357_21	357	SHROOM2	GCCACCAAGAGCCACGAGA	648	423	629	412	508	433	289
SHROOM2_357_4	357	SHROOM2	GTAACTTGTCGACCGCCG	661	484	618	321	247	658	347
SHROOM2_357_24	357	SHROOM2	GCTGGTGGAGGTGAATGGGG	718	0	81	23	0	0	1
SHROOM2_357_13	357	SHROOM2	GTTGGACTTGGCCACCGAG	739	327	324	518	926	395	279
SHROOM2_357_27	357	SHROOM2	GAAGAGGGCAGTAAAGCCG	767	388	330	484	1483	439	348
AQP1_358_7fillup	358	AQP1	GGTCACGGCGCCTCCGGT	129	138	15	63	166	8	47
AQP1_358_6fillup	358	AQP1	GCCCCTGACTCACAGCCAGG	589	122	106	885	358	253	463
AQP1_358_8fillup	358	AQP1	GCTGGCTACTACCGACCGG	758	598	934	691	398	468	355
AQP1_358_4fillup	358	AQP1	GGGCTGAGCCACCAAGGTCA	941	280	493	384	166	216	146
AQP1_358_2fillup	358	AQP1	GAAGTTGTGTGTGATCACCG	1131	394	283	453	179	81	457
AQP1_358_1	358	AQP1	GATGGTGTGAACTCGGGCCA	1148	911	465	818	427	594	369
AQP2_359_10	359	AQP2	GGCAATCTGTAGCACAGA	186	5	90	297	108	17	39
AQP2_359_3	359	AQP2	GTGATCTCATGGAGCAGAG	595	459	566	321	58	213	48
AQP2_359_8	359	AQP2	GTAGAAGGCGGCTCGGAGAA	623	387	171	265	349	513	360
AQP2_359_6	359	AQP2	GGCTCTGGGCCACATAAG	652	609	777	414	429	432	125
AQP2_359_7	359	AQP2	GAGGCCAAAGAAGACGAAG	769	448	200	705	279	1230	236
AQP2_359_11	359	AQP2	GCTGGGCAGCCACGTAGA	845	1465	401	306	150	823	450
AQP3_360_7	360	AQP3	GATGGTGAGGAAACCACCG	474	143	497	385	566	85	146
AQP3_360_1	360	AQP3	GCCAGGAAGCACATGGCAA	514	265	715	369	161	447	493
AQP3_360_3	360	AQP3	GAGTGACAGCAAAGCCAA	836	298	460	755	472	547	612
AQP3_360_8	360	AQP3	GAGACCTGGCCAGCGATG	895	287	187	501	535	284	93
AQP3_360_6	360	AQP3	GATGTTTGGCTGTGGCTCCG	1144	543	1161	931	1060	1448	873
AQP3_360_2	360	AQP3	GAAGCACATGGCAAAGGTCA	1240	820	1276	1037	866	1114	1685
AQP4_361_10	361	AQP4	GTGCTTTGGCCATATCAG	496	256	752	251	560	136	607
AQP4_361_9	361	AQP4	GCTTTGGCCATATCAGCGG	602	502	377	607	962	460	252
AQP4_361_14	361	AQP4	GGATCCACCATCAACTGGGG	625	164	319	370	313	703	351
AQP4_361_15	361	AQP4	GGCCAAAGCACTGCACCA	652	121	164	396	909	416	490
AQP4_361_19	361	AQP4	GTTCTCTCTGGTACACAA	727	1035	455	305	1282	308	302
AQP4_361_1	361	AQP4	GATCTTCCTGGTGCACACCA	805	225	422	272	529	436	331
AQP5_362_13	362	AQP5	GAGCGGTGCCACACCGTAG	392	378	201	358	153	196	145
AQP5_362_5	362	AQP5	GGGCTTTCTTCTACGTGG	568	647	229	471	136	316	152
AQP5_362_2	362	AQP5	GCTCCGGGCTTTCTTCTACG	626	566	893	224	1153	499	398
AQP5_362_7	362	AQP5	GGCTGGCATCCTCTACGGTG	720	239	928	239	107	1628	388
AQP5_362_1	362	AQP5	GATCTGGTTGCCCACCAAGA	1054	658	617	751	389	395	220
AQP5_362_3	362	AQP5	GATCTGGTTGCCCACCAAG	1140	468	493	628	757	1014	687
AQP6_363_11	363	AQP6	GTGTCTCAACTGGCCAGG	372	292	400	316	210	52	187
AQP6_363_10	363	AQP6	GAGACCCTTGGGATCAACG	612	611	782	473	668	397	148
AQP6_363_4	363	AQP6	GCAGAGTTCCTGGCCACG	694	775	1076	897	64	491	761
AQP6_363_2	363	AQP6	GCCACATAGGCCACAGCA	700	684	704	173	970	617	500
AQP6_363_18	363	AQP6	GGTGATGGCAATCTGTAGCA	994	747	521	788	1393	590	162
AQP6_363_3	363	AQP6	GATGGCAATCTGTAGCACGG	1075	739	790	495	763	467	822
AQP7_364_13	364	AQP7	GCCATTCTCCACTTTTCGGG	779	51	64	153	143	56	139
AQP7_364_5	364	AQP7	GATCACATGACATTGTGGCG	805	176	157	480	275	204	236
AQP7_364_6	364	AQP7	GCCCAGCGCACAGTTAGCAA	885	428	201	769	323	409	518
AQP7_364_14	364	AQP7	GACCGGAAACTTCCTCCA	894	355	223	130	281	46	47
AQP7_364_18	364	AQP7	GATCACATGACATTGTGG	904	387	448	323	314	293	196
AQP7_364_16	364	AQP7	GTTTCCGGTCTATGTGCTG	925	277	554	244	444	406	485
AQP9_366_20	366	AQP9	GTCGAGGACGTTTTGGAG	94	8	5	19	0	41	46
AQP9_366_3	366	AQP9	GTGCCCAAGAACTCAGAG	251	198	94	186	52	151	80
AQP9_366_18	366	AQP9	GTGCCCAAGAACTCAGAGA	279	34	85	139	125	57	52
AQP9_366_13	366	AQP9	GGCCATTTATGTGGCTGG	413	607	58	237	239	220	177
AQP9_366_1	366	AQP9	GCAATGTGTCTCTTTGGA	805	1340	273	577	835	280	1221
AQP9_366_11	366	AQP9	GCAGTTTTCCACCAGCAA	822	904	818	595	2058	865	650
AR_367_1fillup	367	AR	GCACCACCAGCCCCACTG	651	574	286	412	203	381	130
AR_367_6fillup	367	AR	GAGAGACAGCTTGTACACG	1343	953	885	1330	2051	636	893
AR_367_2fillup	367	AR	GGCTTCCGCAACTTACACG	1533	1584	1169	740	983	589	1212
AR_367_9fillup	367	AR	GAAGCAGGGATGACTCTGGG	1620	1158	596	1235	777	986	862
AR_367_4fillup	367	AR	GAAACTACAGGAGGAAGGAG	1731	931	978	315	1171	1735	1361
AR_367_7fillup	367	AR	GCACTATTGATAAATTCCGA	1844	540	444	693	847	872	1415
ABCC6_368_8	368	ABCC6	GTGCTTCCTGAGAACAGCAG	469	322	69	200	91	185	201
ABCC6_368_6	368	ABCC6	GTGCTTCCTGAGAACAGCA	570	402	201	387	883	275	240
ABCC6_368_5	368	ABCC6	GATGGGACCAAGGACCCAG	610	205	96	273	511	348	126
ABCC6_368_3	368	ABCC6	GAAGAGTGGGGACATCCGG	765	671	368	375	304	155	55
ABCC6_368_4	368	ABCC6	GGCCATGGTGGTGGATGAAG	777	22	55	41	25	0	2
ABCC6_368_2	368	ABCC6	GAGGAGGTAGATGGGACCA	840	306	320	130	131	124	140
ARAF_369_13	369	ARAF	GTGTCCAGGATTTGTCCGG	621	1482	541	582	1961	32	68
ARAF_369_12	369	ARAF	GTAGCCACAGGTTTGGCAA	1045	728	539	1079	2987	550	455
ARAF_369_1	369	ARAF	GCCCAACAAGCAACGCACGG	1127	383	632	2354	805	447	637
ARAF_369_16	369	ARAF	GGACAAATCCTGGACACTG	1839	690	1644	2188	2128	1006	1979
ARAF_369_3	369	ARAF	GGTTTGGCAACGGAAGCCA	1852	2450	503	800	1914	777	1442
ARAF_369_11	369	ARAF	GAGCTCCTCGCCATCCAG	1896	1753	1665	1538	1600	645	603
ARCN1_372_6	372	ARCN1	GGCAGCTCTGCAGTATCTGG	607	35	106	73	86	0	15
ARCN1_372_3	372	ARCN1	GAAACTGATAAACCAAAAG	695	149	306	136	126	149	358
ARCN1_372_7	372	ARCN1	GAAGAGATGCAGAGAGACA	764	5	37	14	15	33	0
ARCN1_372_9	372	ARCN1	GATCAGAACCTTCACAGAAA	958	146	51	421	44	128	134
ARCN1_372_12	372	ARCN1	GAGATGCGTCGTAAAGCAA	1007	281	65	67	53	134	28
ARCN1_372_2	372	ARCN1	GAGAATCCATTTCTGTGA	1066	282	54	154	425	123	141
TRIM23_373_6	373	TRIM23	GTGAGACAGTCATGACAGA	513	337	84	199	248	117	203
TRIM23_373_7	373	TRIM23	GTGGAAGATGGAATTGGAA	600	136	393	58	666	589	310
TRIM23_373_2	373	TRIM23	GCATACGGACCTTCACAG	630	622	461	287	1076	341	267
TRIM23_373_3	373	TRIM23	GTGCAATATACAGAGGCA	687	223	409	113	447	197	662
TRIM23_373_14	373	TRIM23	GGATTGCTCTTCCATGAAG	782	320	1202	497	463	1128	527
TRIM23_373_12	373	TRIM23	GGCCACAAAGCAAAAGACG	794	476	270	408	780	584	257
AREG_374_8	374	AREG	GCACTGTGGTCCCCAGAAAA	405	274	172	114	138	147	762
AREG_374_4	374	AREG	GTAGTCATAGTCGGCTCCCG	568	497	350	279	568	624	249
AREG_374_1	374	AREG	GAGGACGGTTCACTACTAGA	738	427	1158	734	756	95	589
AREG_374_6	374	AREG	GGTCCAATCCAGCAGCATAA	1006	919	694	748	728	975	446
AREG_374_10	374	AREG	GAAGGCATTTCACTCACAG	1041	634	728	881	1910	200	515
AREG_374_7	374	AREG	GAAGCGTGAACCATTTTCTG	1056	791	779	619	557	324	485
ARF1_375_2	375	ARF1	GGCTTCAACGTGGAAACCG	1116	436	133	301	330	203	219
ARF1_375_10	375	ARF1	GGACAAGATCCGGCCCCTG	1519	597	202	260	593	419	429
ARF1_375_6	375	ARF1	GGAAGTAGTGGCGCCACAG	1607	266	246	210	179	115	276
ARF1_375_11	375	ARF1	GCATCCAGGCCCACCATG	1704	386	253	104	313	294	134
ARF1_375_3	375	ARF1	GGAAGTAGTGGCGCCACA	1803	1175	739	900	789	589	340
ARF1_375_1	375	ARF1	GCTGATGTTCTTGTACTCCA	2373	797	883	431	803	579	562
ARF3_377_4	377	ARF3	GGATGGTGGTCTTTCCTG	513	26	65	134	87	20	54
ARF3_377_1	377	ARF3	GGAAGTAGTGTCTCCAGAG	623	440	309	474	789	474	633
ARF3_377_3	377	ARF3	GGAAGTAGTGTCTCCAGA	625	272	593	495	626	69	274
ARF3_377_7	377	ARF3	GAACATCAGCTTTACAGTGT	753	651	383	835	433	167	126
ARF3_377_2	377	ARF3	GAACATCAGCTTTACAGTG	856	1410	422	342	1325	226	666
ARF4_378_4	378	ARF4	GGTGGTCAAGATAGAATT	476	126	230	139	38	98	220
ARF4_378_5	378	ARF4	GTTTCACAGTATGGGATGT	688	438	313	534	394	50	303
ARF4_378_3	378	ARF4	GGAAGTAATGCTTCCAGAG	716	553	266	526	208	309	622
ARF4_378_2	378	ARF4	GAACATTTGTTTCACAGTAT	1054	1109	518	418	583	466	395
ARF4_378_6	378	ARF4	GAACATTTGTTTCACAGTA	1524	972	812	1541	894	1087	1761
ARL4D_379_5	379	ARL4D	GGGTATAAGAGCGCCACAG	682	355	197	332	255	66	224
ARL4D_379_10	379	ARL4D	GGAAGTGGGGCAAGAAGG	735	434	393	189	177	171	483
ARL4D_379_13	379	ARL4D	GTGTTTGTGGTGGACGCTG	768	730	585	215	208	340	266
ARL4D_379_7	379	ARL4D	GAAGTGGGGCAAGAAGGAGG	794	0	27	0	0	18	0
ARL4D_379_4	379	ARL4D	GTTTGTGGTGGACGCTGCGG	799	92	286	377	86	144	149
ARL4D_379_17	379	ARL4D	GAACTTGAGGCGGTAAAGGA	950	544	308	220	744	658	385
ARF5_381_8	381	ARF5	GTTTCACAGTCTGGGACG	528	369	545	878	71	347	421
ARF5_381_2	381	ARF5	GGGAGGCCAGGACAAGATT	547	244	250	409	203	289	363
ARF5_381_5	381	ARF5	GGCTTCAATGTAGAAACAG	637	414	150	417	204	1074	301
ARF5_381_4	381	ARF5	GGAAGTAGTGCCGCCACAG	723	445	445	205	680	154	657
ARF5_381_3	381	ARF5	GGACAAGATTCGGCCTCTG	742	370	382	552	453	233	231
ARF6_382_5	382	ARF6	GTGACCACCATTCCCACTGT	575	188	180	82	63	152	56
ARF6_382_4	382	ARF6	GTGTAGTAATGCCGCCAGAG	938	349	351	234	207	310	188
ARF6_382_6	382	ARF6	GTGGGTTTCAACGTGGAGA	1578	803	760	486	1096	204	350
ARF6_382_7	382	ARF6	GGTGACCACCATTCCCACTG	1647	538	770	750	420	335	315
ARF6_382_2	382	ARF6	GTTGAAACCCACAGTGGGAA	1729	1253	505	645	222	207	775
ARF6_382_3	382	ARF6	GAAACCCACAGTGGGAATGG	1952	815	761	558	553	677	381
ARG1_383_1	383	ARG1	GTGGCAGAAGTCAAGAAGAA	615	386	283	1001	557	543	375
ARG1_383_3	383	ARG1	GCATCTCTGGCCATGCCA	1004	475	430	520	1291	565	551
ARG1_383_4	383	ARG1	GAATCAGCCTGGTGCTGGG	1633	1461	963	1582	1366	1128	1210
ARG1_383_15	383	ARG1	GGATTCTTCACAATTTGAAA	1743	997	1015	1034	1268	977	909
ARG1_383_14	383	ARG1	GATGACTCCAAGATCAGGG	1970	1231	1327	1289	936	1223	1808
ARG1_383_13	383	ARG1	GATCTTGGAGTCATCTGGG	2009	1737	1722	743	2402	1275	1343
ARG2_384_15	384	ARG2	GTGGACGGATTTCTTCAGGA	1113	760	546	292	1347	590	490
ARG2_384_7	384	ARG2	GGAGCCCCGTTCTCACAA	1200	930	1386	505	987	1102	610
ARG2_384_2	384	ARG2	GGAGATTTCCTGATGAAG	1576	1549	859	968	158	820	578
ARG2_384_20	384	ARG2	GTTGTAGAGATCATCTTTG	1666	1300	658	464	866	808	953
ARG2_384_12	384	ARG2	GGAATGCACTCGCGTCTGG	1669	1354	946	1267	1177	328	712
ARG2_384_8	384	ARG2	GAGAAGCTGGCTTGATGAAA	2139	704	1340	1019	970	1562	994
RHOA_387_2	387	RHOA	GTGGGCACATACACCTCT	724	0	8	0	0	4	12
RHOA_387_7	387	RHOA	GGCTTTGTGGGACACAGCT	1149	0	0	0	1	12	26
RHOA_387_5	387	RHOA	GCAAGGACCAGTTCCCAG	1202	21	80	117	50	20	67
RHOA_387_6	387	RHOA	GGTATCTGGGTAGGAGAG	1656	129	51	99	68	200	137
RHOA_387_1	387	RHOA	GGAAGATTATGATCGCCTG	1767	91	134	89	229	200	392
RHOA_387_4	387	RHOA	GAACTATGTGGCAGATATCG	2386	27	12	5	161	268	69
RHOB_388_6	388	RHOB	GTGGCCGACATTGAGGTGGA	443	102	120	372	312	137	199
RHOB_388_5	388	RHOB	GTAAGGACGAGTTCCCCG	479	81	220	125	321	38	299
RHOB_388_2	388	RHOB	GGCCACATAGTTCTCGAAGA	640	387	399	241	521	448	187
RHOB_388_8	388	RHOB	GGAGAACATCCCCGAGAAG	817	913	290	528	477	402	250
RHOB_388_1	388	RHOB	GAAGCACATGAGAATGACGT	870	242	473	487	1087	159	110
RHOB_388_3	388	RHOB	GAACTATGTGGCCGACATTG	1329	965	979	677	385	913	872
RHOC_389_3	389	RHOC	GTCTTTGAGAACTATATTG	360	162	148	263	294	400	133
RHOC_389_7	389	RHOC	GATGACATCAGTGTCCGGGT	472	169	231	328	135	200	396
RHOC_389_6	389	RHOC	GCAAGGATCAGTTTCCGG	562	294	85	804	698	48	221
RHOC_389_5	389	RHOC	GGCTCTGTGGGACACAGCA	772	378	298	119	236	256	248
RHOC_389_4	389	RHOC	GATCCTTGCTGAAGACGATG	1157	701	757	748	1081	838	1605
RHOC_389_2	389	RHOC	GAACTATATTGCGGACATTG	1461	839	835	733	997	631	538
RND3_390_8	390	RND3	GCTGCTCCATGTCTTCGCCA	66	13	9	124	26	118	4
RND3_390_7	390	RND3	GTGGTGGGAGACAGTCAGTG	640	114	232	140	190	92	106
RND3_390_6	390	RND3	GTTGAGCCTGTGGGACACTT	1024	292	380	923	1208	358	922
RND3_390_2	390	RND3	GAATAGAGTTGAGCCTGT	1625	1615	375	489	1343	1236	779
RND3_390_3	390	RND3	GCAGTCCTTGGCGAAGACA	1660	1285	840	793	1430	1383	782
RND3_390_1	390	RND3	GGGCGGACATTGTCATAGTA	1695	878	1334	937	589	652	1060
RHOG_391_1	391	RHOG	GCGGCACAAGTGGCATCCAG	565	37	371	626	412	334	555
RHOG_391_5	391	RHOG	GAAACAGATGACGAAAACGT	598	380	326	169	131	198	205
RHOG_391_14	391	RHOG	GGTAGGAGAGTGTACGGAGG	711	563	275	620	624	125	155
RHOG_391_11	391	RHOG	GAGGGTAGGAGAGTGTACGG	782	56	97	143	22	50	124
RHOG_391_4	391	RHOG	GTAATTGTCGAACACGGTG	847	440	535	256	570	129	159
RHOG_391_9	391	RHOG	GCTGTAATTGTCGAACACGG	1021	348	229	566	183	116	141
ARHGAP1_392_2	392	ARHGAP1	GACCACAGCAAGCTCCTG	372	245	273	294	300	128	142
ARHGAP1_392_5	392	ARHGAP1	GCACACCCTGGACCAGTACG	538	314	115	327	420	77	106
ARHGAP1_392_9	392	ARHGAP1	GGTGTGTGACAAGTTCCG	594	81	158	111	200	167	54
ARHGAP1_392_7	392	ARHGAP1	GTGAAGCTGGAGCAGCTG	606	586	236	352	226	177	264
ARHGAP1_392_8	392	ARHGAP1	GTTGTCGCTGGTCAGGCCG	707	298	180	351	727	225	275
ARHGAP4_393_22	393	ARHGAP4	GTGGAGCTGGAATACTCCCG	239	43	130	91	19	78	170
ARHGAP4_393_19	393	ARHGAP4	GCGCCTGAGTCACATTGCAG	300	139	165	186	81	13	146
ARHGAP4_393_17	393	ARHGAP4	GAGGGAGCTCTTGCGGAG	753	454	763	832	479	298	763
ARHGAP4_393_16	393	ARHGAP4	GGTGGTCTCAGAGCTCCAGA	882	611	690	596	516	548	224
ARHGAP4_393_21	393	ARHGAP4	GCTGCAGGATGAGCTCCTGG	898	266	459	154	100	125	98
ARHGAP4_393_12	393	ARHGAP4	GCACAAACTCAAGTGCACAA	1038	770	399	528	1012	593	667
ARHGAP5_394_7	394	ARHGAP5	GAAGAATACATCAACTTAGA	907	403	400	456	354	257	472
ARHGAP5_394_1	394	ARHGAP5	GCAAATTCGTACTCCGATG	1034	723	595	806	1037	211	370
ARHGAP5_394_8	394	ARHGAP5	GAGAGTCCAACTATACTGA	1050	1444	956	845	64	429	508
ARHGAP5_394_5	394	ARHGAP5	GATGTTTCCACTACAAGA	1111	988	927	941	1566	1297	810
ARHGAP5_394_11	394	ARHGAP5	GAACAGAAGCAAATGCCTGA	1199	1199	976	349	597	428	357
ARHGAP5_394_14	394	ARHGAP5	GAAGAATACATCAACTTAG	1324	934	313	895	505	953	727
ARHGAP6_395_15	395	ARHGAP6	GGGCATTCCAAATGCCTGT	304	421	184	292	685	91	237
ARHGAP6_395_9	395	ARHGAP6	GTCTTTTATTTCCAAATGGG	472	380	250	315	632	501	41
ARHGAP6_395_13	395	ARHGAP6	GCTCTGAGAGACTCTGGATG	560	1254	945	207	603	241	557
ARHGAP6_395_1	395	ARHGAP6	GACCTCAGCCGTACACTG	740	827	571	1304	2341	369	440
ARHGAP6_395_3	395	ARHGAP6	GAAACTGGATTCACTAGGAA	755	369	491	331	376	164	274
ARHGAP6_395_10	395	ARHGAP6	GAGTCTCTCAGAGCTGGAGA	767	216	350	720	996	448	974
ARHGDIA_396_3	396	ARHGDIA	GTCGTTTGTGCTGAAGGA	342	121	245	79	27	185	30
ARHGDIA_396_2	396	ARHGDIA	GAGAGCCTGCGAAAGTACA	582	239	239	269	610	166	806
ARHGDIA_396_1	396	ARHGDIA	GAGCCTGCGAAAGTACAAGG	646	453	366	252	58	263	934
ARHGDIA_396_11	396	ARHGDIA	GTTTGTGCTGAAGGAGGGTG	751	590	739	453	913	425	397
ARHGDIA_396_5	396	ARHGDIA	GGAGATCCAGGAGCTGGACA	823	45	328	40	120	228	108
ARHGDIA_396_8	396	ARHGDIA	GCAGTCGTTTGTGCTGAAGG	843	215	425	180	1524	630	211
ARHGDIB_397_5	397	ARHGDIB	GTCCATGGTGATTGGTCCCG	281	125	6	427	327	227	120
ARHGDIB_397_9	397	ARHGDIB	GTACAAGAAAACGCTGCT	446	907	217	255	604	290	328
ARHGDIB_397_8	397	ARHGDIB	GAAACCATTGTGTTAAAGGA	671	515	500	325	296	779	287
ARHGDIB_397_11	397	ARHGDIB	GCCCCGGGACCAATCACCA	706	598	213	634	682	739	172
ARHGDIB_397_10	397	ARHGDIB	GGGGCACTCTCACAAACCA	739	864	511	605	1263	536	1089
ARHGDIB_397_2	397	ARHGDIB	GAAAACGCTGCTGGGAGA	770	293	442	660	146	949	647
ARHGDIG_398_4	398	ARHGDIG	GTCCTCCTGGCTGACAAGGA	331	434	120	369	895	120	199
ARHGDIG_398_8	398	ARHGDIG	GTGGACGAGGTGTTGGATG	563	954	311	359	624	167	888
ARHGDIG_398_3	398	ARHGDIG	GTACAAGCGGGTGCTGCTG	595	237	235	269	369	471	148
ARHGDIG_398_7	398	ARHGDIG	GACCAGGCTGACACTCCTGT	683	445	671	552	268	234	417
ARHGDIG_398_9	398	ARHGDIG	GGGGACCTGGCTGTTCTGA	714	594	505	403	183	536	351
ARHGDIG_398_6	398	ARHGDIG	GGAGCCTGGCCAAGTACAAG	776	325	1064	443	900	785	956
RHOH_399_3	399	RHOH	GTGTACGAGAACACAGGGG	323	199	294	508	92	157	119
RHOH_399_2	399	RHOH	GGGGCCGGATGCTTCTGA	695	595	463	815	730	393	608
RHOH_399_6	399	RHOH	GATGGCATCCAGATCAGCCT	713	752	355	201	569	197	345
RHOH_399_4	399	RHOH	GGTGAAGCGCACCAACAGAG	903	1346	705	532	1163	383	1016
RHOH_399_1	399	RHOH	GGTGCTGATGTGCTACTCTG	1031	314	340	441	580	973	1156
ARL1_400_1	400	ARL1	GTCCTCCTAAATCCCAGACT	206	238	108	80	126	55	0
ARL1_400_2	400	ARL1	GTTGTGACCGAGACCGAAT	954	517	340	290	98	265	300
ARL1_400_2fillup	400	ARL1	GTTTTCTTACCTCCAACA	1576	1073	1239	1469	1270	816	795
ARL1_400_5fillup	400	ARL1	GTGAATTTGCCATCTCTG	1642	1401	1451	1039	657	720	331
ARL1_400_8fillup	400	ARL1	GCCTTGATGAGGCAATGGAA	2035	955	1516	791	1161	624	420
ARL1_400_3	400	ARL1	GAATAGTAACATCTCCAGTA	2408	1760	1135	1833	1056	1161	993
PHOX2A_401_6	401	PHOX2A	GCTCAAGATCGACCTCACTG	210	564	35	475	44	73	175
PHOX2A_401_1	401	PHOX2A	GCACGAGAAGCGCAAGCAG	435	279	256	492	437	245	237
PHOX2A_401_2	401	PHOX2A	GTTCACCAGCGCGCAGCTCA	521	242	376	236	331	159	394
PHOX2A_401_9	401	PHOX2A	GGCTCTGGGAAGAACTTGT	643	352	276	81	696	242	204
PHOX2A_401_3	401	PHOX2A	GCGTGTAAATGTCGGGGTAG	795	409	671	743	401	425	427
PHOX2A_401_5	401	PHOX2A	GGCTCTGGGAAGAACTTGTA	871	855	334	556	753	674	189
ARL2_402_6	402	ARL2	GAACATCTGGGATGTGGG	530	1	0	7	13	37	52
ARL2_402_2	402	ARL2	GAGCACCGATGGCCTCATCT	603	59	2	27	0	9	0
ARL2_402_3	402	ARL2	GATGGCCTCATCTGGGTAG	663	0	22	1	0	8	28
ARL2_402_5	402	ARL2	GACACCATCTCCCCAACGCT	785	2	1	2	2	6	27
ARL2_402_8	402	ARL2	GAAGCCCAGCGTTGGGGAGA	866	0	15	0	7	6	1
ARL2_402_7	402	ARL2	GATGTTGAAGCCCAGCGTTG	898	3	0	4	0	0	0
ARL3_403_3fillup	403	ARL3	GAAAAGTGCACCAGACCAGG	1221	599	501	921	592	1179	503
ARL3_403_3	403	ARL3	GGTTTTAAACTGAATGTAT	1468	1514	929	721	1803	1661	945
ARL3_403_1	403	ARL3	GGTTTTAAACTGAATGTA	1806	1485	901	1617	1166	320	1628
ARL3_403_2fillup	403	ARL3	GGAACTAGCGGAATTACTGG	1847	1551	1000	1114	957	1648	391
ARL3_403_2	403	ARL3	GCAAGCTGCTTCAGAAGAG	1981	1045	1125	902	1037	739	1075
ARL3_403_4	403	ARL3	GAATGTATGGGACATTGG	2254	986	839	1521	749	915	1106
ARNT_405_38	405	ARNT	GTCCAGAGGGCTATTAAG	326	206	104	510	54	209	107
ARNT_405_15	405	ARNT	GTGTTGCCAGTTCCCCGCA	1287	875	1000	508	605	389	458
ARNT_405_2	405	ARNT	GGGGAACCTCACTTCGTGG	1517	2459	1278	2028	1564	638	678
ARNT_405_21	405	ARNT	GGAGGAGCCATTGTCCAGA	2257	4335	3727	3117	1642	815	1407
ARNT_405_9	405	ARNT	GATCAGATGTCTAACGATA	2936	2600	2063	2279	1871	1936	1648
ARNT_405_28	405	ARNT	GATGTCTAACGATAAGGAG	2982	1605	2857	1957	1357	1124	2636
ARNTL_406_10	406	ARNTL	GTCGTAGGATGTGACCGA	179	459	321	134	43	19	90
ARNTL_406_4	406	ARNTL	GAGAGCTGGAAAGCAGGT	786	983	290	215	930	291	418
ARNTL_406_17	406	ARNTL	GCACATGAAAACATTAAG	1316	919	1292	608	964	951	996
ARNTL_406_23	406	ARNTL	GCTGGCCACCCACAAAGATG	1387	1102	1326	1158	1035	1414	1353
ARNTL_406_11	406	ARNTL	GCTCCAGAACATAATCGAGA	1529	1279	941	855	2264	1315	2037
ARNTL_406_25	406	ARNTL	GATTGCAACCGCAAACGGAA	1795	1414	1251	1340	1782	1483	1183
ARR3_407_5	407	ARR3	GACATGTGCCTTTCGCTA	437	146	197	148	603	328	188
ARR3_407_16	407	ARR3	GTATGTGCAGACCCTGCAAG	493	360	332	407	356	215	215
ARR3_407_3	407	ARR3	GTACAATTTGCACCACCGG	729	291	427	368	1236	419	271
ARR3_407_1	407	ARR3	GCGACTACTGCACAAGCTAG	734	387	476	292	990	238	697
ARR3_407_15	407	ARR3	GGGTTCCACCGTGTCCACA	763	1177	410	248	238	353	399
ARR3_407_19	407	ARR3	GAATCCAGCAGCCCTCAG	792	561	800	1101	1485	845	631
ARRB1_408_5	408	ARRB1	GTGCGTCTGGTCATCCGGA	427	93	207	339	163	27	16
ARRB1_408_14	408	ARRB1	GGACAAGAAGCCCCTGACG	615	159	487	201	679	53	71
ARRB1_408_11	408	ARRB1	GGAGGAGAAGATCCACAAG	642	162	1064	156	158	222	113
ARRB1_408_21	408	ARRB1	GACATGAGGAACTGCCTGG	654	212	388	366	122	62	618
ARRB1_408_15	408	ARRB1	GGTTCAGTATGCCCCAGAG	752	1285	379	551	274	817	254
ARRB1_408_20	408	ARRB1	GAAGTCAAAGCCTTCTGCG	955	267	717	534	845	499	456
ARRB2_409_4	409	ARRB2	GTGCGGCTGGTGATCCGAA	188	80	113	107	339	270	0
ARRB2_409_10	409	ARRB2	GTAGATCACCTGGACAAAG	619	145	247	612	338	248	271
ARRB2_409_2	409	ARRB2	GGCCCAGAGGATACAGGAA	632	658	902	340	49	238	372
ARRB2_409_1	409	ARRB2	GAAGAGAAAAGCCACAAA	686	515	632	166	1888	442	541
ARRB2_409_5	409	ARRB2	GATGAACAGGTCTTTGCGGA	769	534	119	665	852	285	425
ARRB2_409_3	409	ARRB2	GGCGATGAACAGGTCTTTG	841	1012	505	846	1262	808	1318
ARSA_410_24	410	ARSA	GGTCACAGCCACCGTCGCA	435	196	45	136	86	296	311
ARSA_410_11	410	ARSA	GGAGCTGGATGCAGCTGTG	643	165	216	463	296	151	42
ARSA_410_7	410	ARSA	GGCATAGTACAGGAAGAAG	675	525	248	547	938	308	641
ARSA_410_20	410	ARSA	GTTGGCCAACCTGTCCGTGG	698	509	572	1439	121	119	180
ARSA_410_15	410	ARSA	GGGATGCCTAGAAATCGA	838	621	647	414	826	508	646
ARSA_410_22	410	ARSA	GGTTGGCCAACAGTGGGA	846	208	136	643	236	175	445
ARSB_411_14	411	ARSB	GCCAGCAAGAAGACCAGG	281	164	160	126	270	206	93
ARSB_411_18	411	ARSB	GTGCTCTTGATTTTCGAGA	460	313	574	106	263	54	336
ARSB_411_12	411	ARSB	GTAGGTATCAAATCCTCGG	547	278	389	523	273	179	185
ARSB_411_8	411	ARSB	GAGCAAGGTAGAGAAACAG	706	681	379	165	255	320	344
ARSB_411_26	411	ARSB	GAGCCCCTTCAGGTCCCTG	825	433	811	566	462	179	492
ARSB_411_19	411	ARSB	GAATGCCTTCCAACCCGCCG	835	761	530	788	353	125	631
STS_412_7	412	STS	GGTGGGAAGTCCTCCCGAAG	392	696	200	693	65	94	203
STS_412_28	412	STS	GAGAGACTGCAAGCCCGGAG	506	397	267	252	526	172	26
STS_412_14	412	STS	GGCGGCCCAGTTCATACAG	529	103	328	799	235	144	1408
STS_412_34	412	STS	GAAGCCGTGATGTAAAGGG	859	720	463	1152	1138	399	152
STS_412_11	412	STS	GAGGGCAGTGTCTTCACCA	990	766	1185	676	392	184	188
ARSD_414_18	414	ARSD	GAGCCTGCGTTCCACTGAA	281	426	284	135	374	215	416
ARSD_414_13	414	ARSD	GTGAATTGTGCATCCCGCG	585	863	333	392	50	196	533
ARSD_414_5	414	ARSD	GCAAGAATCTTGCAGCAGCA	859	554	375	504	658	522	341
ARSD_414_21	414	ARSD	GATGAGAAACCATGACGTCA	933	626	518	666	804	897	447
ARSD_414_19	414	ARSD	GAATATTGACCAGCTTGCAG	1090	980	416	1399	417	785	504
ARSD_414_2	414	ARSD	GACGTCACGGAGCAACCCA	1204	1216	525	989	2641	616	455
ARSL_415_26	415	ARSL	GTATCTGCCCGTGAGGAAGG	586	255	459	876	555	414	744
ARSL_415_28	415	ARSL	GCTTCTCTGAGAGTTCCCAG	705	350	661	805	330	72	278
ARSL_415_17	415	ARSL	GAATATTGACCGCCTTGCAG	855	263	753	617	418	915	262
ARSL_415_38	415	ARSL	GCTTGGGGTGCACAAAGATG	914	422	586	724	317	315	322
ARSL_415_7	415	ARSL	GATGAGAAACCACACCATCA	1045	791	564	1566	698	1067	1066
ARSL_415_23	415	ARSL	GATGACCGGCATCCACGAGA	1219	713	770	676	330	305	541
ARSF_416_14	416	ARSF	GTGTTGTCTCATTAAGAGGG	505	396	1251	527	518	753	479
ARSF_416_37	416	ARSF	GTATCTTCCCGTCAAGAACG	563	472	496	537	316	1238	486
ARSF_416_30	416	ARSF	GAGGCAGTCCCAGTATAAAG	783	676	448	892	246	529	297
ARSF_416_16	416	ARSF	GCTAATTCCGTGTTACGAGA	809	321	434	466	112	612	904
ARSF_416_10	416	ARSF	GAACCAAGCATAGCCCAAG	825	300	712	467	467	751	146
ARSF_416_6	416	ARSF	GCTACGGCAATGACACCATG	896	277	1041	378	666	343	621
ART1_417_16	417	ART1	GTTGGCTGTGTAGGCCAGGA	1963	723	418	1347	909	582	1040
ART1_417_17	417	ART1	GGAGTGTCTTGAAGGAGAAG	2193	741	878	1273	1197	392	402
ART1_417_22	417	ART1	GGTTGGCCTGGAACTCCGTG	2241	1375	2008	768	1153	1324	650
ART1_417_6	417	ART1	GCTGAATCTCTTGAGAGAAG	2295	1593	955	1562	1964	1097	912
ART1_417_24	417	ART1	GGTCATCAAAGGAGGCCA	2501	1724	2069	2218	1109	1068	2471
ART1_417_3	417	ART1	GGTCTCGTCGTGTGATGGGG	2574	1807	1685	1617	1581	471	1711
ART3_419_17	419	ART3	GTGGTATATAGAACAAGCCA	519	357	324	445	707	373	530
ART3_419_1	419	ART3	GTTCCCCAACTGCTAAAGG	606	545	616	499	393	625	376
ART3_419_26	419	ART3	GAATTTTAAGGATAACCA	663	614	393	595	602	275	754
ART3_419_25	419	ART3	GGGAAAATGCAAAAGCCAAA	726	388	117	710	258	778	699
ART3_419_24	419	ART3	GGTTTTCTCAGCAACTGCA	821	1335	615	1238	1142	918	911
ART3_419_16	419	ART3	GCACTTCATTTACATTTGGA	967	681	471	499	607	1237	108
ART4_420_12	420	ART4	GTCCTGGCAACAGAGGCCA	93	56	0	156	261	32	407
ART4_420_14	420	ART4	GTGGAGTCCTGGCAACAG	331	443	197	501	86	328	355
ART4_420_16	420	ART4	GGGTCTCTGCAGGCCAGAG	379	686	407	329	113	350	264
ART4_420_2	420	ART4	GGCCTGCAGAGACCCACAG	480	1043	83	336	442	32	948
ART4_420_10	420	ART4	GGAATGGCAGCAGGCCTCCA	782	452	755	1082	1225	682	610
ART4_420_7	420	ART4	GATTCTCATCGTTGCAGG	864	860	1383	498	321	587	308
ARVCF_421_2	421	ARVCF	GTGTGAAGCAGCCATCACCA	463	96	262	399	149	370	409
ARVCF_421_1	421	ARVCF	GTGCTGGAGGAGACCGTGA	521	163	149	683	53	216	95
ARVCF_421_17	421	ARVCF	GGCACGGCCACAAGGAGG	595	394	332	274	375	209	183
ARVCF_421_11	421	ARVCF	GGTCACCAAGACTGTCAAGA	633	955	510	503	667	473	1083
ARVCF_421_5	421	ARVCF	GTGTCATCCTCCAAGCCATA	703	804	669	184	455	723	608
ARVCF_421_18	421	ARVCF	GCTGGAGCCTGACTATGGCA	811	845	364	260	536	363	176
ASAH1_427_5	427	ASAH1	GGCCAGGAAAGTTGCCAAGT	527	545	320	332	374	375	306
ASAH1_427_3	427	ASAH1	GGATTTTGGAGTATTTCTT	572	599	239	327	282	206	685
ASAH1_427_4	427	ASAH1	GCTACTATTGAAGTACAAA	604	696	556	1036	41	129	276
ASAH1_427_7	427	ASAH1	GAACATAAATAATGATACCT	667	237	433	475	602	97	328
ASAH1_427_2	427	ASAH1	GCTGTTACTGATATACCTTT	758	205	377	371	713	192	105
ASAH1_427_1	427	ASAH1	GCATGAATTGATGCTTGACA	793	1295	313	172	516	484	484
ASCL1_429_7	429	ASCL1	GTGGCAAAGAAACAGGCTG	298	272	193	16	0	46	245
ASCL1_429_4	429	ASCL1	GCAAAGAAACAGGCTGCGGG	467	247	490	348	886	169	611
ASCL1_429_6	429	ASCL1	GCTGTCGCTTGACTTGCTT	584	916	731	335	349	626	629
ASCL1_429_1	429	ASCL1	GGCTCAACTTCAGCGGCTT	745	751	674	787	1322	604	362
ASCL1_429_5	429	ASCL1	GCGTTTGCAGCGCATCAGTT	818	447	892	463	876	161	668
ASCL2_430_2	430	ASCL2	GCGTGAAGCTGGTGAACTT	363	78	172	674	74	145	217
ASCL2_430_3	430	ASCL2	GCCAGCAAGAAGCTGAGCA	372	617	134	255	552	34	190
ASCL2_430_4	430	ASCL2	GCGTGAAGCTGGTGAACT	411	182	488	236	168	167	138
ASCL2_430_9fillup	430	ASCL2	GGGGACGAAGAAGCGCGGGA	650	1086	653	269	1057	446	257
ASCL2_430_1	430	ASCL2	GCAAGAAGCTGAGCAAGG	775	810	500	494	204	479	369
ASGR1_432_5	432	ASGR1	GCGGAGCCTGAGCTGTCAGA	693	327	190	234	202	392	204
ASGR1_432_6	432	ASGR1	GACACGAACTGCTTCACG	780	750	1028	771	298	180	1008
ASGR1_432_2	432	ASGR1	GAGCCTGAGCTGTCAGATGG	904	542	379	678	610	987	828
ASGR1_432_4	432	ASGR1	GCAGTTCGTGTCTGACCTG	1069	785	857	990	917	543	448
ASGR1_432_3	432	ASGR1	GCAACTTCACAGCGAGCA	1083	476	717	766	897	619	684
ASGR2_433_5	433	ASGR2	GTCCAGGCAATCAGCACCCA	103	25	138	2	0	23	231
ASGR2_433_4	433	ASGR2	GGTGGTCATCTGTGTGACT	585	463	175	712	817	429	185
ASGR2_433_7	433	ASGR2	GGTGACAAGATCACATCCCT	628	484	133	352	296	527	268
ASGR2_433_9	433	ASGR2	GATTGCCTGGACCTCCGTCA	1035	884	1099	588	836	267	839
ASGR2_433_8	433	ASGR2	GCAGGATGTTGAAGCTCA	1062	472	434	865	711	494	707
ASGR2_433_3	433	ASGR2	GCAGACTGAAGCAGACCA	1076	682	1399	961	452	336	580
ASIP_434_1	434	ASIP	GTCCCTTCTGTCTCTATTG	209	53	10	145	9	62	86
ASIP_434_5	434	ASIP	GACAGAAGGGACATCCAGT	409	223	504	31	96	28	91
ASIP_434_2	434	ASIP	GTTGGCAGTGAAGAAGCAG	621	570	506	344	323	334	427
ASIP_434_3	434	ASIP	GACATCCAGTAGGTTCACAG	722	1195	638	347	901	184	409
ASIP_434_4	434	ASIP	GCTTCTCCTCAGGTGGCAGG	893	284	649	504	1872	224	619
ASIP_434_6	434	ASIP	GAAGCAGAGGAAGACCAGCA	1078	65	170	41	20	39	6
ASL_435_25	435	ASL	GGCCATCACTCTCAACAGCA	78	183	24	95	12	0	26
ASL_435_32	435	ASL	GCTCATTGGTGCAACGGCA	328	421	173	223	210	147	189
ASL_435_21	435	ASL	GCTCCTCACCAAGGCCGAGA	499	333	238	253	88	222	118
ASL_435_30	435	ASL	GGTCCTAATGAGCTCCCAG	1455	1415	727	626	464	426	385
ASL_435_28	435	ASL	GAAGGCAGGGCTCCTCACCA	1959	389	487	1735	387	269	149
ASL_435_31	435	ASL	GAGATGGACCAGATACTCCA	2000	1138	1530	1049	1141	1500	1314
ASMT_438_12	438	ASMT	GTCCAGCGACTACCTGACCA	245	493	179	295	82	30	10
ASMT_438_1	438	ASMT	GTGACGTCGGGCTGACCG	346	290	257	290	219	33	95
ASMT_438_6	438	ASMT	GCAGGAGCTCTGTCCCAT	1126	527	407	490	153	276	1099
ASMT_438_4	438	ASMT	GTGTTTGACCTTCTCGCCG	1195	557	806	561	1343	419	1712
ASMT_438_5	438	ASMT	GTTGGCGTAGTCATTAAGG	1412	909	782	785	628	1322	396
ASMT_438_17	438	ASMT	GTTCATGCAAGCTCTGCAGG	1475	912	1136	494	2917	647	395
GET3_439_3	439	GET3	GGCAGTCCAGCTCTCCAAG	1168	12	39	0	0	29	6
GET3_439_7	439	GET3	GCTAAGTGTAGGCTCCAG	1190	190	607	821	631	450	320
GET3_439_1	439	GET3	GCCTGACGAGTTCTTCGAGG	1444	799	227	192	333	57	315
GET3_439_4	439	GET3	GAGGCCATGAGCTATGCCG	1607	383	173	567	419	202	273
GET3_439_20	439	GET3	GAAGGGCATGAACTTCTCGG	1871	51	30	6	9	2	1
GET3_439_13	439	GET3	GCATTTCCCGGCATCGATG	2301	90	408	29	493	255	94
ASNS_440_2	440	ASNS	GTTTTGGATTTAAAGCCAAA	566	519	1014	479	974	322	156
ASNS_440_4	440	ASNS	GCACGCCCTCTATGACAATG	588	420	228	299	439	145	59
ASNS_440_3	440	ASNS	GTTTCTCCACATTGTCATAG	786	586	841	486	1867	229	499
ASNS_440_1	440	ASNS	GCTGTATGTTCAGAAGCTAA	1075	315	257	414	169	39	147
ASNS_440_13	440	ASNS	GATATTTAACCATTTCCA	1308	884	1203	1170	1280	1184	738
ASPA_443_5	443	ASPA	GCGCTGAGATTCAGAGAACA	307	338	81	114	113	274	48
ASPA_443_2	443	ASPA	GTGCACCCCATGTTAGAGG	377	356	222	167	397	1019	126
ASPA_443_6	443	ASPA	GTTAAGCATTGGCTAGAGAA	730	267	279	371	400	181	172
ASPA_443_12	443	ASPA	GTTAGAGGTGGTGTTGTGA	810	432	241	63	209	591	463
ASPA_443_11	443	ASPA	GATTCAGAGAACAGGGCTGG	867	340	730	516	486	349	862
ASPA_443_9	443	ASPA	GAGTATTTCTGGTTAAGCAT	919	778	671	395	1480	905	532
ASPH_444_17	444	ASPH	GAGCCACACACTGAGCCCG	357	682	195	368	34	420	276
ASPH_444_14	444	ASPH	GTAACATACCAAGTCTATG	658	645	237	267	370	246	220
ASPH_444_19	444	ASPH	GGAGGACACAAGAATGGG	714	298	350	540	234	340	213
ASPH_444_18	444	ASPH	GGACACAAGAATGGGAGGAA	788	657	344	366	777	18	63
ASPH_444_11	444	ASPH	GGAACTTCATTCTTCACG	843	346	412	225	175	412	321
ASPH_444_12	444	ASPH	GAACCTCTAGAAAATGAA	1144	804	635	972	517	639	486
ASS1_445_4	445	ASS1	GGCAAGAGAGGTGCCCAGG	142	0	5	9	0	1	0
ASS1_445_22	445	ASS1	GGTCACTCCCAAGAACCCG	788	700	132	246	281	25	228
ASS1_445_23	445	ASS1	GGGGCCAAGTATGTGTCCCA	1038	295	865	62	570	111	147
ASS1_445_18	445	ASS1	GTTCATTGAGGATGTCAGCA	1821	811	719	754	454	274	314
ASS1_445_12	445	ASS1	GCATCGCCCGCAAACAAG	1896	2096	1419	817	1444	1192	1124
ASTN1_460_18	460	ASTN1	GGAGTGCATGAACGGAGGGG	370	369	200	125	55	195	86
ASTN1_460_20	460	ASTN1	GTGCAAGCTCAAAAGCATCA	443	902	573	432	271	104	37
ASTN1_460_2	460	ASTN1	GGAGGTGTGAGAGAGAAGGG	625	0	0	0	0	0	0
ASTN1_460_9	460	ASTN1	GAGCATCATGCACAGCCCCT	951	552	198	185	1110	286	285
ASTN1_460_1	460	ASTN1	GAGGGAGTGCATGAACGGAG	956	846	859	322	266	238	534
ASTN1_460_41	460	ASTN1	GATCATCACCAGGCACAAGA	1163	528	2040	754	670	530	405
SERPINC1_462_25	462	SERPINC1	GGATTCATGGGAATGTCCCG	348	265	187	135	451	451	79
SERPINC1_462_15	462	SERPINC1	GAGCGGCCATCAACAAAT	757	966	475	248	619	633	309
SERPINC1_462_24	462	SERPINC1	GGGTGTCCAATAAGACCGA	777	341	402	424	645	322	134
SERPINC1_462_21	462	SERPINC1	GGCTGTGCAGATGTCCACA	861	633	963	584	363	348	198
SERPINC1_462_7	462	SERPINC1	GATAGAAAGTGGTAGCAAAG	879	598	705	483	294	496	726
ZFHX3_463_6fillup	463	ZFHX3	GTCTGCAACAAGTTCACGA	95	65	3	394	0	25	30
ZFHX3_463_2fillup	463	ZFHX3	GCTGCAGAAGGGCCTTCCAG	253	145	54	15	125	43	223
ZFHX3_463_5fillup	463	ZFHX3	GTAGTTGCACAGAACGCAG	481	431	492	346	398	151	339
ZFHX3_463_7fillup	463	ZFHX3	GAGCCTGCGAAAGCTGCAG	689	330	469	700	103	250	518
ZFHX3_463_3fillup	463	ZFHX3	GCTGGTGGCCCACATCAAGG	809	493	239	174	525	410	337
ATF1_466_10	466	ATF1	GGCAAGTCCAGGCACAGA	78	15	79	259	20	0	15
ATF1_466_7	466	ATF1	GCCCACGGGATCCTAGCA	231	138	275	219	32	262	19
ATF1_466_6	466	ATF1	GGCTCCTCACAGAAAGCCCA	836	247	662	1273	536	394	410
ATF1_466_4	466	ATF1	GCCTGGACTTGCCAACTGTA	1084	630	584	746	706	1163	529
ATF1_466_2	466	ATF1	GATCCCGTGGGCTTTCTGTG	1172	1401	1033	408	544	255	933
ATF1_466_8	466	ATF1	GAACTGCTGAACCAGGTTG	1199	1552	718	583	1308	1244	515
ATF3_467_2	467	ATF3	GTGACTGATTCCAGCGCAG	309	56	284	238	158	29	78
ATF3_467_5	467	ATF3	GCAGAGGTGCTTGTTCTGGA	316	82	375	636	158	471	259
ATF3_467_3	467	ATF3	GCCCCTGAAGAAGATGAA	746	402	478	769	523	394	152
ATF3_467_1	467	ATF3	GGTGTCCATCACAAAAGCCG	783	358	965	402	1400	1040	601
ATF3_467_1fillup	467	ATF3	GAGCCCGGACAATACACG	930	713	618	830	648	1289	850
ATF3_467_4	467	ATF3	GAGGACATCCGGTGGCAG	955	802	476	364	2762	623	962
ATF4_468_3	468	ATF4	GTCGCTGGAGAACCCATG	54	0	0	1	31	0	0
ATF4_468_18	468	ATF4	GTCCCTCCAACAACAGCA	153	85	87	31	27	60	29
ATF4_468_1	468	ATF4	GGGGAAGAGGTTGTAAGA	1171	127	149	0	136	74	42
ATF4_468_20	468	ATF4	GATGACCTTCTGACCACGT	1193	194	296	459	332	464	318
ATF4_468_23	468	ATF4	GGTCATCTATACCCAACA	1620	203	67	105	63	91	83
ATF4_468_24	468	ATF4	GTTCTCCAGCGACAAGGCTA	2038	702	630	232	550	376	215
ATIC_471_21	471	ATIC	GAATCTGGTCGCTTCCGGA	167	27	60	12	0	5	26
ATIC_471_17	471	ATIC	GGCGTCTAGTCTCCAAGG	558	0	25	62	64	50	0
ATIC_471_7	471	ATIC	GCTGGTGAAGGAACTCAAGG	749	25	303	4	10	5	27
ATIC_471_25	471	ATIC	GCACAAGTTTATAAATCCAG	882	108	79	47	28	49	19
ATIC_471_29	471	ATIC	GGTTTCTTGCAAATTCCACA	969	142	368	39	224	261	209
ATIC_471_34	471	ATIC	GGGTTCATTCCATATCTCAA	1050	30	86	9	86	10	113
ATM_472_10	472	ATM	GTCCAAATATAAAGCAAAG	788	775	562	592	1037	445	460
ATM_472_4	472	ATM	GTTCTTGACATTTTAGCCT	1813	1185	1403	2014	1769	1030	2373
ATM_472_12	472	ATM	GTGCTTATGAATCAACAAAA	1852	804	1463	1417	938	1081	1343
ATM_472_5	472	ATM	GTGAAATATCTCAGCAACAG	2020	1262	646	1643	1742	1188	1892
ATM_472_9	472	ATM	GGCATTCAGATTCCAAACA	2514	1163	1332	1337	2882	1216	766
ATM_472_14	472	ATM	GGATGCTGTTCTCAGACTGA	2946	2617	1475	1024	1890	810	1503
RERE_473_8fillup	473	RERE	GGTGGGCCCTGACCGTGCAG	661	665	652	342	389	141	576
RERE_473_2fillup	473	RERE	GGATGTGGCGAGGGATGCGG	697	581	174	137	344	128	76
RERE_473_5fillup	473	RERE	GAAGGTGGCCTCTGATACGG	813	461	613	761	1488	671	486
RERE_473_3fillup	473	RERE	GCATAGCATGAGGACACGG	904	253	385	835	1007	393	839
RERE_473_7fillup	473	RERE	GAATGCTACAGATGAAATA	1084	497	596	192	587	973	455
RERE_473_4fillup	473	RERE	GATGTCGACACTACGCAG	1092	340	633	1263	130	1734	648
ATOH1_474_13	474	ATOH1	GTGCAAGCTGAAAGGCGGGG	255	193	119	402	4	91	352
ATOH1_474_2	474	ATOH1	GCTGTGCAAGCTGAAAGGCG	505	261	632	165	316	210	210
ATOH1_474_3	474	ATOH1	GGGGTGCAGAAGCAGAGA	761	492	185	299	89	103	276
ATOH1_474_7	474	ATOH1	GAGCTGGTAAGGAGGAGCAG	867	41	21	121	19	7	5
ATOH1_474_9	474	ATOH1	GGAATGTAGCAAATACTGGG	1020	938	599	1391	609	2098	640
ATOH1_474_4	474	ATOH1	GAACAGCTGTGCAAGCTGAA	1045	614	647	1642	1397	451	2314
ATOX1_475_3fillup	475	ATOX1	GGAAAGACTGTTTCCTACCT	437	63	184	437	150	245	152
ATOX1_475_4fillup	475	ATOX1	GCTGTGCTGAAGCTGTCTCT	663	347	248	549	360	560	272
ATOX1_475_1	475	ATOX1	GGGTCCTCAATAAGCTTGG	916	475	393	548	571	382	281
ATOX1_475_2fillup	475	ATOX1	GCCCCTGCTACTCAAGGCCA	942	554	434	284	601	442	498
ATOX1_475_5fillup	475	ATOX1	GACCAGGCCCCTGCTACTCA	958	460	535	1027	348	366	579
ATP1A1_476_13	476	ATP1A1	GATCTGGTGGAAGTAAAAGG	734	0	0	0	0	0	0
ATP1A1_476_28	476	ATP1A1	GCTGAGATCCTGGCGCGAGA	833	9	17	42	19	20	20
ATP1A1_476_18	476	ATP1A1	GAAAATGAGCATAAATGCGG	918	83	62	228	27	8	6
ATP1A1_476_12	476	ATP1A1	GGTATTGTTGTCTACACTG	984	0	16	0	0	0	5
ATP1A1_476_2	476	ATP1A1	GAGAAAATGAGCATAAATG	1033	81	2	75	0	8	38
ATP1A1_476_11	476	ATP1A1	GCAACCAGTTATGATTACAA	1110	10	2	6	0	0	17
ATP1A2_477_26	477	ATP1A2	GCCCCAATCCACAGCAGGA	594	727	442	237	173	592	144
ATP1A2_477_3	477	ATP1A2	GCAGAACTTGACCCACTCAG	618	514	474	126	482	622	203
ATP1A2_477_20	477	ATP1A2	GGATGAGCTGAAGAAGGAGG	619	0	0	0	0	0	0
ATP1A2_477_12	477	ATP1A2	GCTGGGCCGCAAATACCAAG	766	461	684	275	361	264	388
ATP1A2_477_11	477	ATP1A2	GAAGATGCAGATCAACGCAG	1022	624	486	1154	535	717	1361
ATP1A2_477_18	477	ATP1A2	GATTGCCACAGGAGACCGGA	1203	526	817	999	1110	388	779
ATP1A3_478_31	478	ATP1A3	GCCCCGATCCACAGCAGGA	583	139	343	241	123	90	60
ATP1A3_478_32	478	ATP1A3	GCAAAACTTGACCCACTCTG	706	515	544	571	723	290	1010
ATP1A3_478_21	478	ATP1A3	GATGTTCCGAGTCTCCAAG	866	321	333	271	1128	250	442
ATP1A3_478_9	478	ATP1A3	GCAGCCAGTGATGATCACCA	897	841	396	695	265	198	319
ATP1A3_478_17	478	ATP1A3	GATACGGCCCATGACAGTG	904	596	497	836	278	372	531
ATP1A3_478_22	478	ATP1A3	GAAGATGCAGGTGAACGCTG	1207	736	566	410	145	574	733
ATP12A_479_30	479	ATP12A	GTTTTCATGGGTAAACTCAG	560	766	386	380	378	595	472
ATP12A_479_19	479	ATP12A	GGGTAAACTCAGAGGAGCG	646	151	865	597	617	492	305
ATP12A_479_10	479	ATP12A	GACATTGTGGAGGTCAAAGG	658	233	406	495	233	304	358
ATP12A_479_28	479	ATP12A	GATGGCAAGGAGAAGTATAG	777	512	987	432	270	72	341
ATP12A_479_40	479	ATP12A	GATCTTTGCTTATTACCAAG	885	471	449	481	723	803	945
ATP12A_479_2	479	ATP12A	GACCACAAACTCAGCAATA	1146	722	433	677	425	498	527
ATP1A4_480_8fillup	480	ATP1A4	GCTGGGCATCCGCCTCCACT	458	589	409	175	485	287	133
ATP1A4_480_5fillup	480	ATP1A4	GTATTTATCTTCCCAGTGG	644	120	467	676	244	292	604
ATP1A4_480_3fillup	480	ATP1A4	GGACAGCTACGGACAGCAG	678	398	655	923	1035	897	728
ATP1A4_480_6fillup	480	ATP1A4	GCTGAGCACCAAGTACTCCG	749	444	285	561	145	474	121
ATP1A4_480_7fillup	480	ATP1A4	GATGAGAATACTGTAGGGAA	867	598	856	655	536	397	328
ATP1A4_480_1fillup	480	ATP1A4	GCAAAGGAAATCCTGACTCG	881	610	843	418	816	808	503
ATP1B1_481_8	481	ATP1B1	GCCCACATATCAGGACCGAG	419	677	498	219	143	84	125
ATP1B1_481_5	481	ATP1B1	GTGGGCTTAAATTCACTGA	571	633	328	212	490	311	157
ATP1B1_481_9	481	ATP1B1	GTACAAAGATTCAGCCCAGA	679	502	223	73	513	293	476
ATP1B1_481_2	481	ATP1B1	GTACAAAGATTCAGCCCAG	780	273	661	622	766	509	414
ATP1B1_481_4	481	ATP1B1	GGTGAGCAGCATCACTTGGA	878	231	1017	572	1768	352	288
ATP1B1_481_10	481	ATP1B1	GGAGACTTTAATCATGAACG	940	821	628	432	759	325	600
ATP1B2_482_12	482	ATP1B2	GTCTGCAGCATCACCCACA	66	4	19	0	0	0	29
ATP1B2_482_1	482	ATP1B2	GCAGCATCACCCACATGGTG	852	1056	174	724	1042	330	457
ATP1B2_482_7	482	ATP1B2	GCATCACCCACATGGTGA	937	265	485	1043	945	564	632
ATP1B2_482_6	482	ATP1B2	GAGGTAGAAGAGGAGGATAA	966	149	117	250	0	36	48
ATP1B2_482_11	482	ATP1B2	GAGGGTGAACATGGCGGTG	999	363	788	946	219	614	240
ATP1B2_482_8	482	ATP1B2	GACATTGACAATGACATCA	1167	772	498	654	155	949	1076
ATP1B3_483_3	483	ATP1B3	GATCCAACTTCGTATGCA	193	18	17	6	64	15	26
ATP1B3_483_4	483	ATP1B3	GTAGATGAAGAGCTTCCACT	304	50	17	0	0	8	22
ATP1B3_483_5	483	ATP1B3	GTACCCTGCATACGAAGT	398	78	0	55	29	9	1
ATP1B3_483_1	483	ATP1B3	GGAATCTGGTCACGGTATTT	667	228	165	191	84	62	65
ATP1B3_483_6	483	ATP1B3	GCTTCAGACTCTCAACGATG	909	71	556	208	418	234	110
ATP1B3_483_2	483	ATP1B3	GGGCTAGGAATCTGGTCA	973	61	97	85	65	432	89
FXYD2_486_3	486	FXYD2	GCTGGACTGGCCTTCATCGT	339	119	187	126	248	148	140
FXYD2_486_7fillup	486	FXYD2	GCTCCTGCCATGGACAGG	399	251	183	61	8	81	170
FXYD2_486_2	486	FXYD2	GCTGGACTGGCCTTCATCG	456	477	292	514	166	14	246
FXYD2_486_1	486	FXYD2	GGACTGGCCTTCATCGTG	545	320	534	266	331	127	300
FXYD2_486_5fillup	486	FXYD2	GATGAGGAGCCCCACGATGA	911	601	137	785	118	299	333
FXYD2_486_1fillup	486	FXYD2	GACTATGAGACCGTTCGCAA	918	401	364	299	355	232	360
ATP2A1_487_25	487	ATP2A1	GTATGAGCCAGAGATGGGGA	477	246	290	1008	138	197	114
ATP2A1_487_8	487	ATP2A1	GTTTGGGGAGCAGCTCTCCA	707	681	188	565	284	102	257
ATP2A1_487_1	487	ATP2A1	GGGAAGATCCGAGACCAAA	769	599	381	366	563	907	270
ATP2A1_487_32	487	ATP2A1	GAACGCAGAGAACGCCATCG	826	556	360	285	472	721	509
ATP2A1_487_23	487	ATP2A1	GTATCTGTCATCAAACACA	943	980	548	497	908	517	986
ATP2A1_487_18	487	ATP2A1	GACCGCAAGTCAGTGCAA	969	494	718	771	310	175	505
ATP2A2_488_4	488	ATP2A2	GGAATGGCTGCTACAGCCA	480	121	45	9	14	10	32
ATP2A2_488_7	488	ATP2A2	GGGAAAGCTATGGGAGTGG	666	0	73	0	56	16	10
ATP2A2_488_16	488	ATP2A2	GGACAGAAAGAGTGTGCAG	737	18	116	39	431	5	23
ATP2A2_488_11	488	ATP2A2	GAAGCTTAAGGAGAGATG	853	42	36	0	134	63	7
ATP2A2_488_18	488	ATP2A2	GGCTCTTGGAACTCGCAGAA	883	1	20	10	10	12	4
ATP2A2_488_10	488	ATP2A2	GCTGTAGCAGCCATTCCTGA	1001	6	119	16	26	28	58
ATP2A3_489_31	489	ATP2A3	GTCCGTGACCAAGCACACAG	124	24	34	37	56	146	2
ATP2A3_489_25	489	ATP2A3	GTAGTGATGACAGCCGGG	466	251	96	145	111	187	139
[truncated: 104,119 more rows]

## Sheet: Legend
Supplementary Table S1: Library information and raw counts
Gene information and sgRNA sequences for 106,118 sgRNAs targeting 18,143 human genes (Vienna CRISPR library). sgRNAs include 18-, 19-, or 20-mer sequences directly 5'-adjacent to PAM site, and were designed to harbor a naturally occuring G at the 5'end. These sequences are cloned directly downstream of a human U6 promoter (without addition of an additional G). Shown are all sgRNA with >50 reads i…
