# Supplementary material for: STAG1 vulnerabilities for exploiting cohesin synthetic lethality in STAG2-deficient cancers
Source: Life Sci Alliance. 2020 May 28;3(7):e202000725. doi: 10.26508/lsa.202000725 (PMC7266993; doi:10.26508/lsa.202000725)
Supplement: Supplementary file 2 [file LSA-2020-00725_TableS2.xlsx]

## Sheet: Supplementary Table S2
Gene Symbol	EntrezID	sgRNAs	LFC (stag2 vs. wt)	p-value	FDR
STAG1	10274	5	-4.0623	2.7948e-07	0.00495
FAM231A	729574	4	-2.9402	0.0007275	0.495621
SPAG5	10615	4	-2.7113	0.0011076	0.560537
TSPY8	728403	4	-2.3051	0.00026747	0.473762
PDCL3	79031	4	-2.2469	0.014419	0.771334
UTP6	55813	5	-2.1657	0.015644	0.771334
SKA3	221150	6	-2.1579	0.0016995	0.595127
ATP8B2	57198	4	-2.1075	0.0028275	0.669473
KCNJ18	100134444	5	-2.0972	0.012902	0.76781
TMEM190	147744	4	-2.0828	0.0009114	0.538119
CALHM1	255022	5	-2.0772	0.0055083	0.687247
TAF5L	27097	5	-2.0109	0.012776	0.76781
NOLC1	9221	5	-1.9955	0.00018586	0.41151
RNASEH2A	10535	5	-1.9801	0.016716	0.771334
SGO1	151648	4	-1.9114	0.01206	0.764782
SRSF10	10772	6	-1.8662	0.012679	0.76781
KRTAP5-2	440021	4	-1.862	0.013108	0.76781
PNISR	25957	4	-1.8415	0.039864	0.842199
AKAP17A	8227	4	-1.8062	0.02314	0.805803
CCP110	9738	4	-1.7663	0.023751	0.805803
HIRA	7290	4	-1.7514	0.003235	0.669473
KHSRP	8570	5	-1.7427	0.01169	0.764782
PAXIP1	22976	6	-1.7388	0.00083761	0.538119
RFWD3	55159	6	-1.7125	0.024453	0.809596
AURKA	6790	4	-1.7066	0.045143	0.850114
FAM180B	399888	6	-1.6995	6.0648e-05	0.268564
PA2G4	5036	4	-1.6901	0.0072797	0.733692
ADAMTS18	170692	6	-1.6732	0.0028247	0.669473
EXOSC1	51013	5	-1.659	0.0006906	0.495621
HSPA8	3312	5	-1.6369	0.0020724	0.641601
FOXM1	2305	4	-1.6347	0.0017135	0.595127
ASTN2	23245	6	-1.6218	0.0045419	0.669473
GPR176	11245	4	-1.6162	0.0080561	0.733692
C1QTNF8	390664	4	-1.6096	0.051425	0.862591
GPR75-ASB3	100302652	4	-1.5924	0.064027	0.887684
LCE1E	353135	4	-1.5845	0.01749	0.771334
RANBP1	5902	5	-1.5845	0.061287	0.887684
LEMD3	23592	5	-1.5833	0.0010685	0.560537
EEF1B2	1933	4	-1.5785	0.016167	0.771334
PPP2R2A	5520	5	-1.5769	0.0065542	0.721923
NELFA	7469	4	-1.5727	0.037888	0.83886
FANCD2	2177	5	-1.5582	0.023974	0.805803
SKI	6497	5	-1.5428	0.01809	0.771334
TAF13	6884	5	-1.542	0.046058	0.856062
PYM1	84305	4	-1.5352	0.016211	0.771334
MSX1	4487	5	-1.5302	0.016222	0.771334
C2orf66	401027	6	-1.5081	0.0031965	0.669473
ANKHD1-EIF4EBP3	404734	5	-1.4856	0.0082048	0.733692
GPR37L1	9283	6	-1.472	0.026988	0.812752
NTF4	4909	4	-1.4658	0.014474	0.771334
PPP4R2	151987	4	-1.4599	0.050185	0.861381
FAM151A	338094	6	-1.4571	0.019968	0.787162
OLA1	29789	6	-1.4446	0.0073446	0.733692
MLST8	64223	6	-1.4429	0.00039603	0.495621
UBAP2L	9898	6	-1.4379	0.02727	0.812752
ABRAXAS2	23172	5	-1.4374	0.013225	0.76781
TMEM9	252839	4	-1.4332	0.023038	0.805803
MARVELD2	153562	5	-1.4324	0.060086	0.88707
FOXO3	2309	5	-1.4099	0.0031456	0.669473
PELO	53918	6	-1.4053	0.0030724	0.669473
ZNF573	126231	4	-1.3977	0.003481	0.669473
HOXD10	3236	5	-1.3943	0.027528	0.812752
KCNJ12	3768	5	-1.3867	0.019788	0.785874
XKR9	389668	5	-1.3819	0.02554	0.8124
MAD2L1BP	9587	5	-1.3763	0.036164	0.836698
GIT1	28964	6	-1.3679	0.0018449	0.61657
ADAMTSL5	339366	5	-1.3656	0.089075	0.899179
ZNF34	80778	4	-1.3608	0.068275	0.893306
FANCI	55215	6	-1.3594	0.042251	0.845838
CD300A	11314	6	-1.3582	0.034892	0.830022
KCMF1	56888	5	-1.3579	4.2202e-05	0.249175
CELF6	60677	6	-1.3529	0.032367	0.820689
TMBIM1	64114	6	-1.352	0.010763	0.762474
CPSF6	11052	4	-1.3485	0.11087	0.916178
NAT8	9027	5	-1.3441	0.0040008	0.669473
SOX15	6665	6	-1.3438	0.0015576	0.595127
MBP	4155	6	-1.3433	0.012102	0.764782
VPS35L	57020	4	-1.3339	0.056751	0.880672
BUB1B	701	4	-1.3337	0.02388	0.805803
VBP1	7411	5	-1.3308	0.03895	0.841936
BATF2	116071	5	-1.3305	0.012571	0.76781
DDX10	1662	4	-1.3286	0.052393	0.867929
BORA	79866	6	-1.3229	0.035141	0.831055
VWA2	340706	5	-1.3223	0.00046143	0.495621
FEM1B	10116	5	-1.3215	0.0069952	0.724701
CCDC181	57821	5	-1.3182	0.00026467	0.473762
ARC	23237	5	-1.3177	0.03623	0.836698
UBALD2	283991	5	-1.3171	0.01174	0.764782
HR	55806	5	-1.3155	0.023398	0.805803
CCS	9973	4	-1.3138	0.013839	0.771334
DRICH1	51233	5	-1.3025	0.0089985	0.736118
DACT3	147906	5	-1.3006	0.050589	0.861381
TRIM54	57159	6	-1.3003	0.0022574	0.668894
GCN1	10985	6	-1.2977	0.00089463	0.538119
SPRN	503542	5	-1.2936	0.023741	0.805803
RTP2	344892	5	-1.2912	0.033237	0.823935
OSBPL3	26031	6	-1.2802	0.044201	0.848066
FLI1	2313	6	-1.2797	0.00063331	0.495621
USP17L8	392188	4	-1.2761	0.017053	0.771334
PFDN1	5201	4	-1.2755	0.0068113	0.721923
TNPO1	3842	4	-1.2754	0.020243	0.789246
ZNF45	7596	5	-1.2748	0.05717	0.882867
PROX1	5629	6	-1.2743	0.0011042	0.560537
KRTAP16-1	100505753	4	-1.2693	0.019415	0.785173
RAB14	51552	6	-1.2649	0.012613	0.76781
BCL6	604	6	-1.2604	0.017228	0.771334
CHMP7	91782	5	-1.2591	0.00071576	0.495621
PDCD2	5134	4	-1.2579	0.094317	0.900416
STIP1	10963	6	-1.2561	0.025877	0.8124
TMEM236	653567	6	-1.2437	0.057287	0.883148
TMEM121	80757	6	-1.2405	0.051051	0.861381
DERL3	91319	6	-1.2369	0.02729	0.812752
PREX1	57580	5	-1.2366	0.0023876	0.669473
EEF2KMT	196483	5	-1.2346	0.033259	0.823935
MPV17L2	84769	4	-1.2332	0.088722	0.899179
CAPRIN1	4076	5	-1.233	0.013192	0.76781
LTBP3	4054	5	-1.2321	0.01899	0.781296
SDF2L1	23753	5	-1.232	0.010355	0.755307
DGAT1	8694	5	-1.2297	0.039856	0.842199
LRRC61	65999	6	-1.2288	0.076588	0.899179
ZNF326	284695	6	-1.2271	0.0013284	0.588243
HROB	78995	5	-1.2263	0.046028	0.856062
SERPINA11	256394	5	-1.224	0.025232	0.8124
H2BC6	8344	4	-1.2219	0.034352	0.829396
RAB4B	53916	6	-1.2212	0.028567	0.817234
STAB2	55576	4	-1.2211	0.0012155	0.588243
NOCT	25819	6	-1.2202	0.072437	0.89481
PMEL	6490	5	-1.2191	0.0090181	0.736118
PLEKHB1	58473	5	-1.2182	0.0089018	0.736118
YIPF5	81555	6	-1.2166	0.00089686	0.538119
UQCR11	10975	6	-1.2165	0.037354	0.83886
CPLX2	10814	4	-1.2165	0.075182	0.897376
CYP2B6	1555	4	-1.2147	0.0057705	0.701512
AVPI1	60370	5	-1.2143	0.0039153	0.669473
UBR4	23352	6	-1.2141	0.019055	0.781296
SFR1	119392	5	-1.2136	0.0022658	0.668894
MTCH2	23788	4	-1.2106	0.0226	0.805803
NDUFS8	4728	4	-1.2104	0.011937	0.764782
BTAF1	9044	4	-1.2086	0.078722	0.899179
FANCF	2188	6	-1.2027	0.0075441	0.733692
PTGES3	10728	6	-1.2026	0.0027605	0.669473
C16orf78	123970	5	-1.2013	3.1023e-05	0.249175
CTRB2	440387	6	-1.2009	0.018038	0.771334
CCNF	899	6	-1.2006	0.014926	0.771334
PDYN	5173	5	-1.1962	0.058326	0.884965
C11orf24	53838	4	-1.1953	0.0026844	0.669473
NR2C2AP	126382	6	-1.1927	0.0082316	0.733692
GSTK1	373156	5	-1.1927	0.014237	0.771334
LRGUK	136332	5	-1.1906	0.015314	0.771334
PPP1R13B	23368	6	-1.1868	0.038987	0.841936
ZNF528	84436	6	-1.1868	0.072778	0.89481
RILPL2	196383	5	-1.1862	0.047971	0.86062
CYB561D1	284613	5	-1.1853	0.063204	0.887684
GEMIN8	54960	4	-1.1849	0.028913	0.817234
NANOS1	340719	5	-1.1816	0.13201	0.923314
DNAJA1	3301	6	-1.1808	0.0039673	0.669473
IGSF6	10261	4	-1.1759	0.025488	0.8124
SOD2	6648	5	-1.1747	0.0062529	0.721923
TTC31	64427	5	-1.1744	0.008657	0.733692
JMY	133746	6	-1.1729	0.00054304	0.495621
CREBBP	1387	5	-1.1715	0.04648	0.858697
ANTXRL	195977	5	-1.1666	0.054297	0.867929
PDCD5	9141	6	-1.1661	0.026693	0.8124
GOLGA8R	101059918	4	-1.1636	0.13783	0.929649
INPP5B	3633	6	-1.1634	0.010212	0.755307
APOBEC3H	164668	4	-1.1605	0.065354	0.887684
GFOD2	81577	6	-1.1604	0.067747	0.893306
KRTAP21-1	337977	5	-1.1599	0.010067	0.755307
KLHL21	9903	4	-1.1595	0.049611	0.861381
PUS1	80324	4	-1.1584	0.01353	0.769215
CD74	972	5	-1.1573	0.024707	0.809895
CBLN2	147381	6	-1.1551	0.027172	0.812752
PHLDA2	7262	5	-1.1523	0.025862	0.8124
TADA3	10474	5	-1.1505	0.10927	0.916178
TMEM179B	374395	4	-1.1491	0.0085195	0.733692
PSMB5	5693	6	-1.149	0.0092367	0.738653
ERCC6	2074	5	-1.1489	0.085337	0.899179
CLEC18B	497190	4	-1.1479	0.010846	0.762474
ZBED3	84327	6	-1.1466	0.0133	0.76781
TMEM44	93109	4	-1.1426	0.12535	0.923155
BAD	572	5	-1.1404	0.037311	0.83886
HLA-DPB1	3115	5	-1.1338	0.032539	0.820689
ADAMTS1	9510	5	-1.1337	0.12291	0.922859
ARHGAP40	343578	4	-1.1326	0.0016615	0.595127
GADD45B	4616	5	-1.1318	0.0044407	0.669473
ZFP91	80829	4	-1.1255	0.040709	0.842199
NUP37	79023	6	-1.1227	0.0048851	0.669473
FMN1	342184	5	-1.1225	0.0044597	0.669473
TLCD3B	83723	4	-1.1222	0.05604	0.874571
PRORY	100533178	6	-1.1217	0.00035858	0.495621
ARTN	9048	5	-1.1173	0.10895	0.916178
UCN2	90226	6	-1.116	0.0047101	0.669473
FXYD7	53822	4	-1.1159	0.095379	0.900416
ABCF3	55324	6	-1.1119	0.0020215	0.641601
DOCK2	1794	6	-1.1107	0.025062	0.811764
HEXIM2	124790	4	-1.1106	0.1046	0.916178
SKA2	348235	6	-1.1101	0.088942	0.899179
PPP1R14D	54866	4	-1.11	0.064974	0.887684
PAN3	255967	6	-1.1098	0.048742	0.860779
S100A13	6284	5	-1.1097	0.01655	0.771334
SH3GL1	6455	4	-1.1093	0.0085586	0.733692
TTLL6	284076	6	-1.1091	0.01674	0.771334
ZNF706	51123	4	-1.1045	0.023829	0.805803
USP49	25862	5	-1.1026	0.017109	0.771334
SPNS3	201305	5	-1.1017	0.039198	0.841936
ZFR2	23217	4	-1.1015	0.063322	0.887684
BAK1	578	4	-1.0981	0.184	0.941518
TMEM65	157378	6	-1.0931	0.023222	0.805803
LIN7A	8825	6	-1.0919	0.11497	0.916219
TMX1	81542	5	-1.0885	0.12151	0.920281
TTC4	7268	5	-1.0864	0.065801	0.887684
TNNT2	7139	5	-1.0863	0.0063787	0.721923
SURF2	6835	5	-1.0856	0.013308	0.76781
RHBDL2	54933	6	-1.0823	0.011302	0.764782
CEBPA	1050	6	-1.0812	0.071615	0.89481
FAM162A	26355	5	-1.0805	0.077878	0.899179
FAM155A	728215	5	-1.0791	0.03072	0.817234
MTRES1	51250	5	-1.0787	0.0038018	0.669473
MTX2	10651	5	-1.0782	0.0038952	0.669473
DIS3L	115752	6	-1.0775	0.026598	0.8124
CYP2C18	1562	6	-1.0772	0.065365	0.887684
MRPL2	51069	4	-1.0766	0.19995	0.944772
TSPAN15	23555	5	-1.0764	0.06526	0.887684
OGFOD3	79701	4	-1.0751	0.010045	0.755307
GRM3	2913	6	-1.0744	0.0089997	0.736118
C15orf39	56905	5	-1.0733	0.04169	0.842199
FANCG	2189	6	-1.071	0.024881	0.811635
CRB3	92359	5	-1.0708	0.018413	0.771334
SSBP4	170463	6	-1.0682	0.0068678	0.721923
TTC12	54970	6	-1.0677	0.0038756	0.669473
PROC	5624	4	-1.0672	0.0033368	0.669473
STXBP1	6812	4	-1.0655	0.014874	0.771334
KRTAP13-2	337959	6	-1.0609	0.037071	0.83886
KRTAP10-8	386681	5	-1.0597	0.02957	0.817234
NAT8L	339983	5	-1.0594	0.044685	0.848533
RALGAPB	57148	5	-1.0593	0.043233	0.847331
TTC30B	150737	5	-1.0587	0.0080734	0.733692
GATA1	2623	6	-1.0583	0.015247	0.771334
CHCHD2	51142	5	-1.0581	0.13331	0.92521
CUL5	8065	6	-1.0569	0.069765	0.89481
CHPF2	54480	5	-1.056	0.003244	0.669473
CYP2C8	1558	5	-1.0544	0.099282	0.905923
ZBTB45	84878	6	-1.053	0.013081	0.76781
PTK6	5753	5	-1.0529	0.18993	0.942794
LLCFC1	135927	4	-1.0528	0.069981	0.89481
MAB21L2	10586	6	-1.0524	0.01186	0.764782
NRARP	441478	5	-1.0504	0.048643	0.86062
COMMD5	28991	5	-1.0501	0.15269	0.939281
VIPR2	7434	4	-1.0479	0.016595	0.771334
MCM6	4175	4	-1.0477	0.029875	0.817234
TFPT	29844	5	-1.0477	0.032716	0.820689
KRTAP10-1	386677	6	-1.0472	0.059645	0.88707
GPATCH8	23131	6	-1.0411	0.034381	0.829396
FAM174A	345757	5	-1.0395	0.24998	0.961852
XRCC1	7515	4	-1.0386	0.075956	0.899179
MLXIP	22877	4	-1.0375	0.082743	0.899179
NSUN3	63899	6	-1.0362	0.010807	0.762474
RBM28	55131	5	-1.0351	0.037111	0.83886
INSL3	3640	6	-1.0346	0.0016224	0.595127
CC2D1B	200014	5	-1.0344	0.013197	0.76781
KIF2A	3796	5	-1.0344	0.019679	0.785874
TOP1MT	116447	6	-1.0292	0.078728	0.899179
KRTAP5-11	440051	5	-1.0267	0.025618	0.8124
OTUD6B	51633	6	-1.0252	0.060533	0.887684
ZNF638	27332	5	-1.0243	0.072825	0.89481
SPEF1	25876	6	-1.0238	0.022351	0.805803
NUMA1	4926	4	-1.0226	0.15199	0.939281
CSF3R	1441	4	-1.0217	0.084424	0.899179
PPP2R1A	5518	4	-1.0211	0.012807	0.76781
SKOR1	390598	5	-1.0206	0.023576	0.805803
TMEM104	54868	5	-1.0202	0.011623	0.764782
NBN	4683	6	-1.0193	0.031017	0.817234
BCL7C	9274	6	-1.0156	0.018985	0.781296
DENND1A	57706	5	-1.0153	0.029021	0.817234
DLGAP4	22839	5	-1.014	0.081504	0.899179
ZNF593	51042	5	-1.0136	0.034348	0.829396
STX19	415117	6	-1.0124	0.034892	0.830022
NUP210L	91181	6	-1.0119	0.0064681	0.721923
GHRL	51738	5	-1.0108	0.21728	0.952333
WDR89	112840	6	-1.0101	0.0030265	0.669473
SIRPB2	284759	4	-1.0097	0.025746	0.8124
S100A9	6280	6	-1.0082	0.0027918	0.669473
CLEC4G	339390	5	-1.0075	0.13775	0.929649
BCLAF3	256643	6	-1.0065	0.017611	0.771334
BRD8	10902	5	-1.0062	0.042328	0.845838
KCNE3	10008	6	-1.0043	0.077084	0.899179
IL11	3589	6	-1.0028	0.0051623	0.669473
GRIK4	2900	6	-1.0025	0.04003	0.842199
LCE1A	353131	5	-1.0002	0.038449	0.83886
AEN	64782	5	-0.99915	0.057667	0.884381
HSPB3	8988	5	-0.99868	0.016847	0.771334
DCPS	28960	4	-0.99768	0.20888	0.948324
MSANTD4	84437	6	-0.99707	0.0057822	0.701512
ENGASE	64772	5	-0.99634	0.0092238	0.738653
NISCH	11188	4	-0.99625	0.033818	0.827369
NXT1	29107	6	-0.99573	0.0082769	0.733692
BFSP1	631	6	-0.99509	0.063116	0.887684
SAMD4A	23034	5	-0.99475	0.035983	0.836432
CCDC43	124808	6	-0.99326	0.031978	0.820689
ZNF85	7639	5	-0.99206	0.0015922	0.595127
TP53TG5	27296	4	-0.99177	0.035729	0.83515
NCAN	1463	6	-0.9917	0.04156	0.842199
HSF1	3297	6	-0.98775	0.035434	0.833436
MASP1	5648	5	-0.98719	0.019756	0.785874
DUSP27	92235	5	-0.98642	0.019342	0.783979
CRYBB3	1417	5	-0.98623	0.004434	0.669473
RNF182	221687	5	-0.98588	0.014923	0.771334
ACTR1A	10121	5	-0.98517	0.0066995	0.721923
MTHFSD	64779	6	-0.98495	0.058685	0.884965
DYNC1LI1	51143	6	-0.98436	0.013538	0.769215
MEF2A	4205	5	-0.98333	0.068094	0.893306
ZFP1	162239	6	-0.98207	0.0084357	0.733692
UBE2M	9040	6	-0.98189	0.0042099	0.669473
NME9	347736	5	-0.98185	0.061481	0.887684
STUB1	10273	6	-0.97973	0.0021009	0.641601
FZD5	7855	5	-0.97833	0.0062104	0.721923
ACO2	50	4	-0.97798	0.090891	0.899179
DTNB	1838	6	-0.97756	0.0075301	0.733692
B4GALT6	9331	5	-0.97709	0.041669	0.842199
H4C5	8367	5	-0.97699	0.066644	0.889989
CDK11B	984	4	-0.97595	0.2231	0.952333
STS	412	5	-0.97585	0.026463	0.8124
SEMA7A	8482	4	-0.97303	0.041024	0.842199
KLK6	5653	6	-0.97284	0.094214	0.900416
NKPD1	284353	4	-0.9714	0.091111	0.899179
CLK4	57396	6	-0.97131	0.019682	0.785874
TMEM201	199953	4	-0.97067	0.020946	0.790474
COL16A1	1307	6	-0.96982	0.01106	0.764782
TPD52L1	7164	6	-0.96975	0.024688	0.809895
ADAMTS9	56999	5	-0.96961	0.069677	0.89481
FERD3L	222894	4	-0.96928	0.031564	0.82011
APOC1	341	6	-0.96596	0.060292	0.88707
FANCA	2175	5	-0.96553	0.010818	0.762474
RSRP1	57035	6	-0.9644	0.12189	0.920281
CEACAM5	1048	6	-0.96392	0.014945	0.771334
UBE2F	140739	6	-0.96287	0.0093781	0.738653
CNNM3	26505	4	-0.96161	0.12359	0.923155
TSPYL6	388951	6	-0.96109	0.13427	0.925823
ZC3H8	84524	4	-0.96058	0.14804	0.938362
HNRNPD	3184	6	-0.96043	0.0088023	0.735499
PFDN5	5204	4	-0.95995	0.075251	0.897376
FAM216B	144809	5	-0.95953	0.025065	0.811764
PBXIP1	57326	4	-0.95871	0.074382	0.895905
TSC22D3	1831	5	-0.95759	0.011587	0.764782
KCTD21	283219	5	-0.95629	0.024606	0.809895
CDK13	8621	5	-0.95579	0.088714	0.899179
LINC01620	140834	4	-0.95544	0.19261	0.943132
C10orf62	414157	6	-0.95292	0.050558	0.861381
APEX2	27301	6	-0.95288	0.043146	0.847331
SMG9	56006	5	-0.95222	0.06328	0.887684
TRIM10	10107	5	-0.952	0.0050167	0.669473
RHEX	440712	6	-0.95165	0.01745	0.771334
TCL1B	9623	6	-0.95132	0.064339	0.887684
ZNF236	7776	5	-0.95112	0.07888	0.899179
SMAD3	4088	4	-0.94994	0.1205	0.920281
DPEP1	1800	6	-0.94959	0.018037	0.771334
DHRS7C	201140	4	-0.9491	0.12452	0.923155
FAM210A	125228	4	-0.94882	0.080856	0.899179
KCNK4	50801	6	-0.94862	0.19933	0.943685
FBXL19	54620	5	-0.94763	0.038243	0.83886
TADA1	117143	4	-0.94271	0.20668	0.948324
PHYHD1	254295	4	-0.94233	0.061592	0.887684
FAAP100	80233	4	-0.94148	0.24142	0.957481
TMEM88	92162	4	-0.9406	0.11602	0.916219
ZNF324	25799	5	-0.93976	0.0055078	0.687247
ZP1	22917	6	-0.93901	0.0012552	0.588243
ORMDL2	29095	5	-0.93579	0.024387	0.809596
HSPB9	94086	5	-0.93551	0.081198	0.899179
PSME2	5721	4	-0.93496	0.090442	0.899179
RAB28	9364	6	-0.93464	0.030516	0.817234
KRT37	8688	5	-0.93407	0.13565	0.927651
FZR1	51343	4	-0.93154	0.064808	0.887684
SNPH	9751	4	-0.93114	0.074328	0.895905
ANAPC15	25906	4	-0.93089	0.17266	0.941518
P2RX2	22953	5	-0.93076	0.11727	0.917924
DCAF1	9730	4	-0.93066	0.029053	0.817234
LRRC1	55227	6	-0.92935	0.055642	0.872975
SAMD1	90378	6	-0.92789	0.0026543	0.669473
CDS2	8760	6	-0.92764	0.032543	0.820689
NCR3LG1	374383	5	-0.92718	0.11975	0.920281
CIDEA	1149	6	-0.92664	0.029091	0.817234
POU2F3	25833	4	-0.9255	0.019503	0.785874
IZUMO2	126123	5	-0.92517	0.014116	0.771334
UBE2T	29089	4	-0.92498	0.16024	0.940035
SWSAP1	126074	6	-0.92483	0.021854	0.794646
BAX	581	6	-0.9244	0.0040332	0.669473
APEX1	328	6	-0.92328	0.1522	0.939281
PLA2G2E	30814	5	-0.92264	0.1341	0.925683
SEC62	7095	5	-0.92107	0.11722	0.917924
HHAT	55733	6	-0.92052	0.024997	0.811764
NDUFAF7	55471	4	-0.92024	0.38634	0.985746
INAVA	55765	6	-0.92013	0.027603	0.812752
CDK5RAP2	55755	4	-0.91995	0.047533	0.86062
ARRB1	408	6	-0.91983	0.041618	0.842199
DLGAP5	9787	4	-0.91894	0.20074	0.945358
HFE	3077	5	-0.91842	0.013438	0.769215
GAR1	54433	5	-0.91836	0.098077	0.902928
JAGN1	84522	5	-0.91829	0.083354	0.899179
COL17A1	1308	4	-0.91827	0.075436	0.897376
MTA1	9112	6	-0.91803	0.025439	0.8124
ASPM	259266	4	-0.9163	0.048395	0.86062
WDR44	54521	5	-0.91486	0.067081	0.889989
ZNF214	7761	6	-0.91478	0.011815	0.764782
CLDN25	644672	6	-0.91458	0.0075614	0.733692
IGDCC4	57722	5	-0.91309	0.053653	0.867929
SLC16A5	9121	4	-0.91308	0.034036	0.827615
POMGNT2	84892	5	-0.91215	0.0070371	0.724701
HSPB1	3315	4	-0.91214	0.072946	0.89481
BBC3	27113	6	-0.91204	0.0013027	0.588243
HEATR6	63897	6	-0.91104	0.057943	0.884965
FAM13C	220965	6	-0.9105	0.009311	0.738653
HASPIN	83903	6	-0.91011	0.00099301	0.54966
AIP	9049	6	-0.91007	0.014347	0.771334
PRLHR	2834	5	-0.90958	0.09791	0.902542
TGM7	116179	6	-0.90787	0.11665	0.916706
ZSCAN1	284312	6	-0.90627	0.10639	0.916178
LCT	3938	4	-0.90621	0.0066945	0.721923
H2BC9	8345	4	-0.90618	0.17593	0.941518
LAD1	3898	5	-0.9048	0.081901	0.899179
KDM5C	8242	6	-0.90427	0.0035928	0.669473
TARS3	123283	5	-0.90374	0.040022	0.842199
KRTCAP2	200185	5	-0.90372	0.018774	0.776985
GTPBP1	9567	5	-0.90222	0.021366	0.793921
SCYL1	57410	4	-0.90114	0.17127	0.941518
HOXC5	3222	5	-0.90068	0.086462	0.899179
ERCC4	2072	4	-0.89864	0.065712	0.887684
ADRA1D	146	5	-0.89859	0.02482	0.811123
SCGB3A1	92304	5	-0.89846	0.067084	0.889989
MBTD1	54799	6	-0.89818	0.0094245	0.738653
LRRC8D	55144	5	-0.89798	0.026389	0.8124
C8orf58	541565	6	-0.89772	0.021704	0.794503
ZNF628	89887	5	-0.8974	0.14329	0.931774
ZNF816	125893	5	-0.89698	0.070082	0.89481
ZNF135	7694	6	-0.8959	0.028863	0.817234
ALDH5A1	7915	6	-0.89579	0.0264	0.8124
SNCG	6623	6	-0.89404	0.080978	0.899179
ZNF527	84503	5	-0.89332	0.013601	0.769668
THEM6	51337	5	-0.89284	0.084277	0.899179
HAP1	9001	4	-0.89277	0.079748	0.899179
SPR	6697	6	-0.89161	0.0039885	0.669473
BACE1	23621	6	-0.89118	0.011307	0.764782
MYL6B	140465	5	-0.89049	0.14483	0.93524
TMEM186	25880	5	-0.89043	0.087363	0.899179
BAHD1	22893	5	-0.88982	0.10869	0.916178
TRNAU1AP	54952	5	-0.88877	0.13569	0.927651
SNRPB2	6629	6	-0.88428	0.077508	0.899179
SNURF	8926	6	-0.8835	0.066842	0.889989
USP14	9097	5	-0.88345	0.12137	0.920281
KLF7	8609	6	-0.88345	0.14807	0.938362
CGN	57530	6	-0.88227	0.0067778	0.721923
NCF1	653361	5	-0.88005	0.34892	0.980029
ARIH2	10425	6	-0.87982	0.00060452	0.495621
EIF4H	7458	6	-0.87974	0.0062367	0.721923
ZNF701	55762	4	-0.87973	0.16274	0.941518
TBX10	347853	5	-0.87903	0.013302	0.76781
SLC27A4	10999	5	-0.87887	0.016755	0.771334
SSTR2	6752	5	-0.8783	0.00051453	0.495621
ZNF285	26974	6	-0.87818	0.056113	0.874935
OTP	23440	6	-0.87785	0.0085206	0.733692
TNNT3	7140	4	-0.87777	0.084897	0.899179
ALS2CL	259173	6	-0.87756	0.10474	0.916178
NLRC4	58484	5	-0.87755	0.055839	0.874509
ADI1	55256	5	-0.87718	0.027353	0.812752
FANCM	57697	4	-0.87687	0.018507	0.771334
ILKAP	80895	5	-0.87663	0.0055095	0.687247
API5	8539	4	-0.87346	0.18359	0.941518
PTPN9	5780	5	-0.87319	0.0047811	0.669473
DNAJB14	79982	6	-0.8728	0.020408	0.789935
ST6GALNAC6	30815	5	-0.87229	0.023117	0.805803
SBNO2	22904	6	-0.8722	0.00070905	0.495621
ARHGAP42	143872	6	-0.87194	0.085691	0.899179
UPK2	7379	6	-0.87165	0.0037079	0.669473
RNF187	149603	4	-0.87163	0.05167	0.864246
OMP	4975	5	-0.8704	0.040078	0.842199
KRTAP1-3	81850	5	-0.87035	0.034053	0.827615
RASA4B	100271927	4	-0.86929	0.05637	0.877185
SEC14L4	284904	6	-0.86913	0.026667	0.8124
NRAP	4892	6	-0.86895	0.0026297	0.669473
COMTD1	118881	5	-0.86891	0.092834	0.900416
XRCC4	7518	4	-0.86878	0.023948	0.805803
FAM83E	54854	5	-0.86787	0.02603	0.8124
SPIN3	169981	6	-0.8678	0.14248	0.931666
CREBZF	58487	5	-0.86752	0.10358	0.916178
ARID1B	57492	6	-0.86744	0.052992	0.867929
CTAGE4	100128553	4	-0.86694	0.058998	0.884965
STARD7	56910	4	-0.86653	0.015503	0.771334
SMIM7	79086	5	-0.86618	0.010702	0.762474
MDGA2	161357	6	-0.86557	0.01412	0.771334
LPA	4018	6	-0.86556	0.0036682	0.669473
C14orf119	55017	4	-0.86525	0.14057	0.929649
PRNP	5621	6	-0.8647	0.033129	0.823935
TPSB2	64499	5	-0.86397	0.17424	0.941518
HID1	283987	5	-0.86387	0.081111	0.899179
CDH1	999	4	-0.86371	0.038628	0.83886
RTP1	132112	5	-0.86302	0.1113	0.916178
TIMM8B	26521	4	-0.86259	0.078999	0.899179
DMRTB1	63948	6	-0.86257	0.042998	0.847331
LCE1B	353132	5	-0.86225	0.087226	0.899179
LEUTX	342900	5	-0.86171	0.090701	0.899179
SFXN4	119559	5	-0.8616	0.09615	0.901024
KATNB1	10300	5	-0.86098	0.032419	0.820689
LRRC20	55222	4	-0.86014	0.17072	0.941518
TUBA4A	7277	4	-0.85904	0.15504	0.939281
GALNT17	64409	6	-0.85902	0.0052512	0.674021
SAFB2	9667	6	-0.85711	0.049962	0.861381
ARHGEF15	22899	5	-0.85667	0.0084485	0.733692
SCAMP3	10067	5	-0.85626	0.011326	0.764782
IGFBP4	3487	6	-0.85626	0.15253	0.939281
PLSCR3	57048	4	-0.8556	0.10663	0.916178
MMP11	4320	6	-0.85537	0.10355	0.916178
HTT	3064	5	-0.85513	0.18754	0.941518
BCL6B	255877	5	-0.85506	0.023059	0.805803
HHLA3	11147	4	-0.85466	0.018629	0.77459
VPS26C	10311	6	-0.85277	0.064346	0.887684
IL12A	3592	5	-0.85254	0.28397	0.975242
TMEM147	10430	4	-0.8508	0.33715	0.976245
DRAXIN	374946	5	-0.84968	0.018173	0.771334
GPRASP1	9737	6	-0.84949	0.017745	0.771334
CD3EAP	10849	4	-0.84945	0.11131	0.916178
THEM4	117145	4	-0.84945	0.18378	0.941518
MXD4	10608	5	-0.84897	0.099566	0.905923
ADM2	79924	5	-0.84805	0.091361	0.899179
NDUFA9	4704	5	-0.84756	0.18549	0.941518
IQCK	124152	6	-0.84723	0.00051118	0.495621
UBE2D4	51619	5	-0.84722	0.11281	0.916219
UBE2Q1	55585	5	-0.84692	0.0039511	0.669473
GTF2IRD1	9569	4	-0.84682	0.029689	0.817234
FUNDC2	65991	5	-0.84372	0.039381	0.841936
MXI1	4601	6	-0.84359	0.094686	0.900416
CCN4	8840	6	-0.84265	0.031589	0.82011
HECTD1	25831	5	-0.84169	0.1157	0.916219
BABAM2	9577	6	-0.84099	0.040379	0.842199
SCARF2	91179	5	-0.84017	0.032942	0.820689
SCN4B	6330	4	-0.8401	0.14192	0.931076
GREM1	26585	6	-0.83999	0.16462	0.941518
PTH2	113091	6	-0.83976	0.047919	0.86062
CD320	51293	6	-0.83917	0.13473	0.925823
DVL1	1855	6	-0.8391	0.044575	0.848066
SLC34A1	6569	5	-0.83836	0.126	0.923155
YPEL5	51646	4	-0.83826	0.24399	0.957636
PEPD	5184	5	-0.83798	0.04074	0.842199
MYO10	4651	6	-0.83757	0.0026	0.669473
RNASE1	6035	5	-0.83687	0.016621	0.771334
DDRGK1	65992	5	-0.83642	0.25881	0.962511
DENR	8562	4	-0.83614	0.20959	0.948324
GRM2	2912	5	-0.83596	0.066818	0.889989
RNASE4	6038	4	-0.8355	0.055329	0.869159
BEAN1	146227	4	-0.8341	0.043703	0.847331
TMEM210	100505993	5	-0.83377	0.0035911	0.669473
SMR3A	26952	5	-0.83367	0.0091478	0.738653
GPR179	440435	6	-0.83365	0.037927	0.83886
ZSWIM5	57643	6	-0.83332	0.012348	0.764782
VWF	7450	6	-0.83319	0.012902	0.76781
C19orf53	28974	4	-0.83301	0.026161	0.8124
WLS	79971	5	-0.83278	0.05854	0.884965
CYGB	114757	6	-0.83205	0.015731	0.771334
FANCC	2176	4	-0.83205	0.15215	0.939281
AHSA2P	130872	6	-0.83192	0.028424	0.817234
RSKR	124923	4	-0.83189	0.026087	0.8124
PHF10	55274	5	-0.83182	0.053043	0.867929
KMT2D	8085	6	-0.8314	0.064931	0.887684
SOX3	6658	6	-0.83131	0.11534	0.916219
ST6GAL2	84620	5	-0.83115	0.043449	0.847331
HOXA13	3209	4	-0.83087	0.066595	0.889989
KRTAP3-3	85293	5	-0.83032	0.032843	0.820689
ZKSCAN2	342357	4	-0.82976	0.048311	0.86062
KRTAP10-9	386676	5	-0.82934	0.15889	0.939281
RHOG	391	5	-0.8292	0.13809	0.929649
CORO1A	11151	4	-0.8287	0.071299	0.89481
RNF25	64320	6	-0.82845	0.017632	0.771334
NLRP12	91662	4	-0.82793	0.15262	0.939281
FNDC9	408263	5	-0.82773	0.034617	0.82972
SLC4A5	57835	5	-0.82594	0.013996	0.771334
SIAH1	6477	5	-0.82572	0.0018432	0.61657
ISG15	9636	5	-0.82519	0.050407	0.861381
KAT5	10524	4	-0.82511	0.058234	0.884965
AEBP1	165	6	-0.82505	0.02729	0.812752
SS18	6760	6	-0.825	0.017379	0.771334
STAT2	6773	5	-0.82453	0.10073	0.908835
ARF6	382	6	-0.82418	0.016184	0.771334
FAAP24	91442	5	-0.82344	0.054389	0.867929
CIZ1	25792	6	-0.82228	0.13659	0.928835
SPACA1	81833	5	-0.82216	0.0050366	0.669473
HSF2BP	11077	5	-0.8218	0.081486	0.899179
HELB	92797	4	-0.82168	0.080919	0.899179
DNAJA2	10294	5	-0.82154	0.032589	0.820689
FAM227B	196951	5	-0.82109	0.021954	0.795228
CCL27	10850	5	-0.82077	0.033312	0.824098
MYEOV	26579	6	-0.82052	0.017035	0.771334
RFX5	5993	5	-0.82033	0.12889	0.923155
BRCC3	79184	6	-0.81717	0.066906	0.889989
CAPN12	147968	6	-0.81673	0.10133	0.910592
SEMA5B	54437	5	-0.81641	0.17446	0.941518
NRBF2	29982	6	-0.81544	0.092463	0.900383
CTU1	90353	4	-0.81491	0.35978	0.984741
MAFG	4097	4	-0.81473	0.088789	0.899179
KLHL6	89857	5	-0.81454	0.0068577	0.721923
PALM3	342979	4	-0.81308	0.28275	0.975242
CCDC103	388389	6	-0.81249	0.0079991	0.733692
ASPDH	554235	6	-0.8114	0.019287	0.783575
ZNF541	84215	6	-0.81122	0.093901	0.900416
PEBP1	5037	6	-0.8107	0.089752	0.899179
GAS8	2622	6	-0.81049	0.034016	0.827615
RAD50	10111	5	-0.81049	0.1423	0.931666
RABAC1	10567	6	-0.81033	0.10386	0.916178
SUCO	51430	6	-0.80962	0.014682	0.771334
C6orf226	441150	5	-0.80934	0.064011	0.887684
BCAT2	587	6	-0.80854	0.082089	0.899179
RPH3A	22895	5	-0.80753	0.0057627	0.701512
ZNF839	55778	5	-0.80753	0.10596	0.916178
SLC12A5	57468	5	-0.80737	0.064696	0.887684
SRSF12	135295	6	-0.80716	0.037865	0.83886
HYAL3	8372	5	-0.80705	0.02307	0.805803
CEP63	80254	5	-0.80591	0.025404	0.8124
SYTL3	94120	5	-0.80577	0.048673	0.86062
ZNF543	125919	4	-0.80563	0.029876	0.817234
SCT	6343	6	-0.80466	0.024736	0.809895
HLCS	3141	6	-0.80465	0.030182	0.817234
LYPD5	284348	6	-0.80461	0.093791	0.900416
LCN1	3933	4	-0.80388	0.10485	0.916178
ZSCAN32	54925	4	-0.80221	0.019053	0.781296
ADAMTS15	170689	5	-0.80154	0.13466	0.925823
HMGN1	3150	4	-0.80089	0.020286	0.789246
CTNNAL1	8727	4	-0.80069	0.023063	0.805803
EFHD1	80303	5	-0.80065	0.03806	0.83886
MAGEB5	347541	6	-0.8003	0.065563	0.887684
C9orf40	55071	6	-0.80023	0.010141	0.755307
ZNF474	133923	4	-0.80013	0.081244	0.899179
C6orf132	647024	5	-0.79998	0.20958	0.948324
PLEKHG4B	153478	5	-0.79982	0.031783	0.820664
BRD2	6046	6	-0.79925	0.0004972	0.495621
PPP1R9B	84687	6	-0.79813	0.046857	0.86062
STUM	375057	6	-0.79764	0.032916	0.820689
NFATC4	4776	6	-0.79694	0.072249	0.89481
BTBD9	114781	6	-0.79642	0.25306	0.961852
MEOX1	4222	5	-0.79639	0.20973	0.948324
SLC9B1	150159	4	-0.79552	0.183	0.941518
CCL28	56477	5	-0.79353	0.17842	0.941518
EP300	2033	6	-0.79345	0.040853	0.842199
FOXN2	3344	5	-0.7933	0.043461	0.847331
RFXANK	8625	5	-0.7933	0.09501	0.900416
RAPGEF1	2889	5	-0.7929	0.05354	0.867929
CTSW	1521	6	-0.79253	0.14172	0.931044
SHCBP1	79801	4	-0.79203	0.017358	0.771334
IQCH	64799	5	-0.79135	0.15434	0.939281
ZC3H12C	85463	6	-0.79107	0.0050578	0.669473
TRMU	55687	6	-0.79097	0.14094	0.92981
PPM1J	333926	5	-0.7908	0.1581	0.939281
LRRC37A2	474170	6	-0.79068	0.1555	0.939281
EEF1A2	1917	5	-0.78952	0.077655	0.899179
CENPF	1063	6	-0.78942	0.093235	0.900416
ST18	9705	4	-0.789	0.062232	0.887684
UVRAG	7405	6	-0.78883	0.036111	0.836698
LCE1C	353133	5	-0.78869	0.1172	0.917924
DCAF4L2	138009	6	-0.78705	0.079354	0.899179
SAR1B	51128	6	-0.78639	0.18819	0.941799
EVPL	2125	5	-0.78598	0.043918	0.847403
ID1	3397	5	-0.78494	0.046419	0.858697
CEP97	79598	5	-0.78488	0.061331	0.887684
HOXA4	3201	6	-0.78447	0.069488	0.89481
MSH2	4436	6	-0.78415	0.015718	0.771334
C15orf32	145858	5	-0.78296	0.012063	0.764782
MUC22	100507679	6	-0.78256	0.017481	0.771334
C2orf78	388960	6	-0.78224	0.028485	0.817234
KCNK6	9424	5	-0.78146	0.10228	0.913154
GBP4	115361	6	-0.78077	0.062935	0.887684
GPC4	2239	5	-0.78051	0.054084	0.867929
SSPO	23145	5	-0.78008	0.082535	0.899179
KIF15	56992	6	-0.77998	0.0020713	0.641601
TCEA1	6917	6	-0.77977	0.074277	0.895905
MARF1	9665	6	-0.7797	0.15118	0.939281
RAB35	11021	4	-0.77967	0.021549	0.793921
CCDC47	57003	4	-0.77964	0.16163	0.941025
KLF12	11278	4	-0.77821	0.13366	0.92521
LILRB4	11006	6	-0.77819	0.0034195	0.669473
ZNF765	91661	5	-0.7777	0.01326	0.76781
BAG4	9530	6	-0.77723	0.037492	0.83886
CARD11	84433	4	-0.77711	0.046491	0.858697
H2AC8	3012	5	-0.77701	0.21179	0.94919
CATSPER1	117144	6	-0.77699	0.020693	0.789935
CLDN6	9074	4	-0.77699	0.20933	0.948324
TCF7L1	83439	5	-0.77594	0.015842	0.771334
TREML2	79865	4	-0.77593	0.070084	0.89481
ZNF483	158399	5	-0.77589	0.073957	0.895905
LRRC31	79782	4	-0.77581	0.1004	0.907861
IGSF22	283284	6	-0.7746	0.02992	0.817234
LYL1	4066	4	-0.77331	0.22066	0.952333
UBE2V2	7336	4	-0.77319	0.027885	0.812752
DENND3	22898	4	-0.77319	0.049869	0.861381
GGNBP2	79893	5	-0.77295	0.051761	0.864246
CRTAM	56253	4	-0.7728	0.0062758	0.721923
GSTT2	2953	5	-0.7722	0.24752	0.959899
RPS27L	51065	5	-0.77199	0.11486	0.916219
ZNF503	84858	5	-0.7715	0.079473	0.899179
SERPINA10	51156	6	-0.77084	0.020879	0.790474
WDR83	84292	5	-0.7708	0.14817	0.938362
HGSNAT	138050	6	-0.77026	0.039113	0.841936
XRN1	54464	4	-0.76957	0.22882	0.952333
FREM2	341640	5	-0.76908	0.027772	0.812752
DYRK1A	1859	5	-0.76882	0.088243	0.899179
CDIPT	10423	4	-0.76862	0.063744	0.887684
C1QTNF5	114902	4	-0.76837	0.17545	0.941518
MLYCD	23417	5	-0.76818	0.039032	0.841936
AADACL4	343066	5	-0.7673	0.14242	0.931666
CELA2A	63036	5	-0.76685	0.040457	0.842199
DOK4	55715	6	-0.7659	0.070909	0.89481
KLF8	11279	6	-0.76572	0.068256	0.893306
FEM1A	55527	6	-0.76536	0.038082	0.83886
PRKCH	5583	6	-0.76479	0.0047051	0.669473
GDPD5	81544	6	-0.76377	0.12727	0.923155
PRTN3	5657	5	-0.76315	0.037603	0.83886
FN3KRP	79672	5	-0.7627	0.017991	0.771334
CMKLR1	1240	6	-0.76222	0.044359	0.848066
ARHGAP21	57584	5	-0.76218	0.078215	0.899179
EPB41L2	2037	5	-0.7617	0.015327	0.771334
CFAP161	161502	5	-0.76156	0.037419	0.83886
ELF3	1999	4	-0.76076	0.079442	0.899179
RAB37	326624	6	-0.75871	0.060191	0.88707
GHRH	2691	6	-0.75852	0.015475	0.771334
RBMS3	27303	5	-0.75689	0.028221	0.816791
FZD9	8326	6	-0.75638	0.1494	0.939281
RORA	6095	6	-0.75628	0.0073037	0.733692
MOV10	4343	6	-0.75612	0.022217	0.803122
DEFB112	245915	4	-0.75574	0.062634	0.887684
TMEM156	80008	6	-0.75537	0.098878	0.905132
TGS1	96764	6	-0.75464	0.060003	0.88707
ODF3L2	284451	5	-0.75379	0.025847	0.8124
OTOS	150677	6	-0.75363	0.34484	0.979103
PSMF1	9491	4	-0.75245	0.32465	0.975815
CHST15	51363	5	-0.75214	0.022436	0.805803
HMBS	3145	4	-0.75196	0.052861	0.867929
SLC7A6	9057	5	-0.75185	0.046934	0.86062
AP1S1	1174	6	-0.75159	0.026485	0.8124
ZCCHC8	55596	5	-0.75143	0.063351	0.887684
EIF4B	1975	4	-0.75071	0.03702	0.83886
LILRA1	11024	6	-0.7492	0.027718	0.812752
TPRG1L	127262	5	-0.74816	0.011739	0.764782
DSG3	1830	4	-0.74771	0.015216	0.771334
MAP1S	55201	6	-0.74751	0.23064	0.952333
ZNF202	7753	4	-0.74708	0.032734	0.820689
CCDC88B	283234	6	-0.74693	0.12451	0.923155
VSIR	64115	4	-0.74671	0.14736	0.938362
SCRIB	23513	6	-0.7466	0.1305	0.923314
L3MBTL3	84456	6	-0.74644	0.030201	0.817234
GTPBP2	54676	6	-0.74559	0.18688	0.941518
EOLA1	91966	4	-0.74557	0.099518	0.905923
ARL8B	55207	6	-0.74553	0.094648	0.900416
UQCRHL	440567	4	-0.7453	0.039429	0.841936
AMIGO2	347902	4	-0.74428	0.036539	0.83886
MICOS13	125988	4	-0.74363	0.23634	0.953602
ARL8A	127829	5	-0.74336	0.059514	0.88707
SLURP1	57152	6	-0.74284	0.069412	0.89481
SLC24A4	123041	4	-0.74283	0.018358	0.771334
PLCD1	5333	6	-0.74228	0.080317	0.899179
ZNF598	90850	4	-0.74227	0.13395	0.92521
TRPT1	83707	5	-0.74154	0.03832	0.83886
KCNIP3	30818	4	-0.7415	0.16584	0.941518
NMB	4828	5	-0.74095	0.02187	0.794646
LCN2	3934	6	-0.74075	0.02086	0.790474
LSM12	124801	6	-0.73988	0.04959	0.861381
KNSTRN	90417	5	-0.73925	0.082268	0.899179
BCL11A	53335	6	-0.73921	0.2884	0.975335
SLC39A11	201266	6	-0.73884	0.15936	0.939281
PLSCR2	57047	5	-0.73863	0.035611	0.83515
ASNSD1	54529	5	-0.7382	0.085498	0.899179
KRTAP4-3	85290	6	-0.73795	0.10585	0.916178
SDC3	9672	6	-0.73784	0.11076	0.916178
NXPE2	120406	6	-0.73781	0.12917	0.923303
ARHGEF35	445328	4	-0.73744	0.060984	0.887684
HIVEP3	59269	5	-0.73739	0.081536	0.899179
NDUFAF6	137682	6	-0.737	0.071042	0.89481
KIR3DL3	115653	6	-0.73678	0.08144	0.899179
NSD1	64324	6	-0.73616	0.069526	0.89481
ATP13A5	344905	5	-0.73488	0.17733	0.941518
CHP1	11261	5	-0.73381	0.058915	0.884965
RPLP1	6176	4	-0.73362	0.13112	0.923314
KRTAP4-7	100132476	6	-0.73339	0.13322	0.92521
FNDC10	643988	5	-0.73277	0.031116	0.817234
YBEY	54059	6	-0.7324	0.027336	0.812752
ATXN7L1	222255	5	-0.73227	0.030294	0.817234
LGALS1	3956	4	-0.73213	0.22224	0.952333
GLUD1	2746	6	-0.73207	0.13594	0.927651
SYT6	148281	6	-0.73198	0.041075	0.842199
SLC26A9	115019	5	-0.73178	0.11511	0.916219
P4HA3	283208	6	-0.73175	0.020447	0.789935
EIF3H	8667	4	-0.73087	0.12998	0.923314
POTEF	728378	5	-0.73082	0.42661	0.990315
SP100	6672	6	-0.73062	0.047311	0.86062
RIPPLY2	134701	4	-0.73045	0.15141	0.939281
SMAD1	4086	6	-0.73028	0.019725	0.785874
ASPG	374569	6	-0.73018	0.1222	0.920281
LRRN4CL	221091	4	-0.72971	0.09501	0.900416
BAZ2B	29994	5	-0.72939	0.050954	0.861381
CPA4	51200	6	-0.72936	0.016056	0.771334
TACSTD2	4070	5	-0.72917	0.049748	0.861381
NECTIN1	5818	5	-0.72821	0.11585	0.916219
OSTC	58505	4	-0.7282	0.063266	0.887684
SLC66A2	80148	5	-0.72808	0.12755	0.923155
PI16	221476	4	-0.72771	0.15402	0.939281
ANKRD33B	651746	4	-0.72754	0.2952	0.975815
DAG1	1605	6	-0.72618	0.0213	0.793921
CRYBG2	55057	6	-0.72606	0.007723	0.733692
STH	246744	6	-0.72575	0.082404	0.899179
CNBP	7555	4	-0.72495	0.13766	0.929649
ID4	3400	5	-0.72465	0.13364	0.92521
HLA-C	3107	4	-0.72455	0.29244	0.975815
PFN4	375189	5	-0.72452	0.074149	0.895905
TM2D2	83877	6	-0.72393	0.33288	0.975815
DIRAS1	148252	5	-0.72381	0.11574	0.916219
CES2	8824	5	-0.72352	0.041087	0.842199
PARM1	25849	6	-0.7235	0.029218	0.817234
IDH3A	3419	6	-0.72288	0.017087	0.771334
EDF1	8721	4	-0.72083	0.072089	0.89481
GOLGA7B	401647	5	-0.7207	0.060104	0.88707
ARMC6	93436	6	-0.72036	0.039685	0.842199
AKAP8	10270	5	-0.71993	0.091143	0.899179
SPDYE2	441273	5	-0.7197	0.14094	0.92981
KIF24	347240	5	-0.71964	0.21502	0.952333
JUNB	3726	5	-0.71963	0.15079	0.939281
GPR142	350383	6	-0.71946	0.013549	0.769215
LYN	4067	6	-0.71937	0.020645	0.789935
FAM107B	83641	6	-0.71829	0.0093076	0.738653
FOXA2	3170	6	-0.71824	0.085914	0.899179
BMP8B	656	6	-0.71752	0.13156	0.923314
ZNF821	55565	6	-0.71748	0.016059	0.771334
FOXD4L5	653427	4	-0.71722	0.23206	0.952333
NAV2	89797	6	-0.7171	0.043789	0.847403
MCTP2	55784	5	-0.71685	0.05251	0.867929
USP17L10	100287144	4	-0.71673	0.33607	0.975921
CALN1	83698	6	-0.71648	0.055916	0.874557
DRG1	4733	6	-0.71583	0.068161	0.893306
CLDN9	9080	4	-0.71527	0.12126	0.920281
ARHGAP32	9743	5	-0.71527	0.21089	0.948324
C1orf131	128061	4	-0.71511	0.089762	0.899179
ART5	116969	5	-0.7148	0.033471	0.824381
TM6SF1	53346	6	-0.71475	0.11517	0.916219
SMTNL1	219537	5	-0.71434	0.21925	0.952333
ARHGAP45	23526	5	-0.71414	0.15074	0.939281
SEMA4G	57715	5	-0.71396	0.071885	0.89481
KCNJ2	3759	5	-0.71359	0.023702	0.805803
SPATC1	375686	6	-0.71319	0.20451	0.947853
YAF2	10138	5	-0.71312	0.29722	0.975815
KRT14	3861	4	-0.71303	0.016498	0.771334
RTN4RL2	349667	6	-0.71274	0.074376	0.895905
SSUH2	51066	4	-0.71265	0.072818	0.89481
ARHGEF39	84904	5	-0.71166	0.00063974	0.495621
PCDHGC3	5098	5	-0.71161	0.062516	0.887684
ZNF513	130557	4	-0.71154	0.19272	0.943241
KRTAP19-4	337971	6	-0.71098	0.024437	0.809596
FAM83A	84985	6	-0.71098	0.070231	0.89481
C1QTNF9	338872	5	-0.71069	0.16315	0.941518
LRTOMT	220074	6	-0.71051	0.076561	0.899179
IWS1	55677	5	-0.71038	0.20314	0.947701
BRWD1	54014	6	-0.71017	0.034556	0.829396
TP53AIP1	63970	5	-0.70989	0.09394	0.900416
STPG2	285555	5	-0.70963	0.072813	0.89481
MIB1	57534	6	-0.70951	0.027685	0.812752
SCRT2	85508	4	-0.70915	0.10364	0.916178
C9orf24	84688	6	-0.70879	0.013864	0.771334
DLG3	1741	6	-0.70835	0.063145	0.887684
ALDH2	217	5	-0.70765	0.038249	0.83886
GSS	2937	5	-0.70742	0.11298	0.916219
IGFL2	147920	5	-0.70737	0.062973	0.887684
CALD1	800	4	-0.70663	0.12086	0.920281
XPOT	11260	6	-0.70662	0.13223	0.923314
MYOM2	9172	5	-0.70639	0.078859	0.899179
RBBP8NL	140893	6	-0.70617	0.073552	0.895414
DNAJC9	23234	6	-0.70562	0.28365	0.975242
RFPL3	10738	5	-0.70491	0.2161	0.952333
CSTB	1476	5	-0.70484	0.20676	0.948324
IL37	27178	6	-0.70473	0.066474	0.889989
CREB1	1385	5	-0.7047	0.0046235	0.669473
PICALM	8301	6	-0.70469	0.012142	0.764782
CCDC13	152206	6	-0.70457	0.01385	0.771334
TMEM107	84314	5	-0.70426	0.25435	0.962254
NEUROG1	4762	4	-0.70395	0.35937	0.984741
CDHR1	92211	6	-0.70375	0.035766	0.83515
WSB2	55884	6	-0.70305	0.26318	0.96632
SEC16A	9919	4	-0.70292	0.20681	0.948324
SVBP	374969	6	-0.70243	0.011685	0.764782
MTMR14	64419	6	-0.70243	0.012308	0.764782
MESP1	55897	5	-0.70202	0.12031	0.920281
CEACAM6	4680	5	-0.70185	0.11916	0.920281
PMAIP1	5366	6	-0.70182	0.059225	0.886984
XK	7504	4	-0.70156	0.14012	0.929649
ARMCX5	64860	4	-0.70149	0.17039	0.941518
DEAF1	10522	5	-0.70138	0.020221	0.789246
ZC3H12A	80149	5	-0.70093	0.088502	0.899179
FCHSD2	9873	5	-0.70077	0.085482	0.899179
SPINK4	27290	4	-0.7006	0.15714	0.939281
C1orf194	127003	6	-0.70055	0.065175	0.887684
TMPRSS4	56649	5	-0.69937	0.17415	0.941518
ENC1	8507	6	-0.6993	0.1934	0.943266
PODN	127435	6	-0.69923	0.10018	0.907158
FANCL	55120	4	-0.69902	0.35509	0.981988
DDX39A	10212	5	-0.69816	0.13643	0.928762
SNX21	90203	5	-0.69815	0.077592	0.899179
RNF31	55072	4	-0.69792	0.42471	0.990315
RNF7	9616	5	-0.69773	0.072678	0.89481
ADGRB3	577	4	-0.69732	0.1192	0.920281
MAP6	4135	5	-0.69714	0.24074	0.956761
GSX2	170825	6	-0.69713	0.10635	0.916178
PARD6B	84612	6	-0.69711	0.10911	0.916178
TMCC1	23023	4	-0.69688	0.036363	0.837232
PEX10	5192	4	-0.69623	0.18414	0.941518
DCLK1	9201	6	-0.69612	0.062339	0.887684
SHC4	399694	4	-0.69559	0.12262	0.921117
FPR2	2358	6	-0.69548	0.074503	0.895905
PGBD4	161779	6	-0.69532	0.1819	0.941518
KEAP1	9817	6	-0.69529	0.43312	0.991876
POSTN	10631	6	-0.69465	0.0094737	0.739238
GATA4	2626	4	-0.69393	0.2044	0.947853
DAZL	1618	6	-0.6935	0.044246	0.848066
PLSCR1	5359	5	-0.69328	0.055256	0.869159
SPON2	10417	6	-0.69277	0.089872	0.899179
LYNX1	66004	4	-0.69229	0.050924	0.861381
SCGB1C1	147199	4	-0.69217	0.23278	0.952333
BSX	390259	5	-0.6919	0.22326	0.952333
NCKAP5L	57701	5	-0.69099	0.13097	0.923314
MT4	84560	5	-0.69093	0.089353	0.899179
LORICRIN	4014	6	-0.69081	0.044447	0.848066
STARD5	80765	6	-0.69047	0.12602	0.923155
KRTAP26-1	388818	6	-0.68979	0.10699	0.916178
RABL6	55684	6	-0.68975	0.15808	0.939281
LGALS4	3960	4	-0.68945	0.044743	0.848533
ACTRT3	84517	6	-0.68919	0.011739	0.764782
ENOPH1	58478	5	-0.68863	0.0807	0.899179
SIGLEC6	946	5	-0.68849	0.27037	0.969708
KRT32	3882	6	-0.68838	0.028495	0.817234
PILRA	29992	6	-0.68815	0.0046084	0.669473
CFAP61	26074	4	-0.68799	0.073331	0.89481
FLOT1	10211	5	-0.68719	0.19788	0.943685
BASP1	10409	4	-0.68715	0.081356	0.899179
ANTKMT	65990	5	-0.68715	0.19693	0.943685
TMEM106A	113277	6	-0.68679	0.032562	0.820689
UBASH3B	84959	5	-0.68617	0.12195	0.920281
PLAT	5327	6	-0.68612	0.068879	0.89481
ELF4	2000	5	-0.68523	0.072611	0.89481
C11orf52	91894	6	-0.68511	0.026536	0.8124
CREB3	10488	5	-0.68444	0.025641	0.8124
CDRT15L2	256223	6	-0.68406	0.019225	0.783575
SMTN	6525	5	-0.68372	0.1408	0.929743
SPINK8	646424	5	-0.68316	0.11806	0.918304
RB1CC1	9821	6	-0.68312	0.051139	0.861862
ASTN1	460	5	-0.6831	0.044412	0.848066
PCDHA8	56140	6	-0.68308	0.070571	0.89481
C1orf216	127703	5	-0.68296	0.10061	0.908835
CCDC32	90416	5	-0.68276	0.17633	0.941518
LRRC55	219527	6	-0.68272	0.081983	0.899179
SESN3	143686	6	-0.68243	0.012319	0.764782
STAT4	6775	6	-0.68209	0.11184	0.916219
TSPAN13	27075	5	-0.68158	0.015538	0.771334
ZNF131	7690	4	-0.68142	0.37558	0.985746
SLC5A9	200010	5	-0.68131	0.021875	0.794646
HM13	81502	5	-0.68124	0.14671	0.938362
ATL1	51062	6	-0.68119	0.16583	0.941518
TMEM63C	57156	6	-0.68117	0.042143	0.845838
TRIM62	55223	6	-0.68098	0.050832	0.861381
MZT2B	80097	6	-0.68033	0.079691	0.899179
TCFL5	10732	4	-0.68016	0.22956	0.952333
ZNF440	126070	5	-0.68004	0.21055	0.948324
RANBP3	8498	5	-0.68	0.29388	0.975815
LRRC47	57470	4	-0.67993	0.32469	0.975815
RNF5	6048	4	-0.67986	0.19804	0.943685
TTLL4	9654	4	-0.67954	0.1605	0.940109
GPR143	4935	5	-0.67785	0.11406	0.916219
FAXDC2	10826	6	-0.67771	0.10955	0.916178
SHISA5	51246	6	-0.67741	0.0086078	0.733692
ARHGEF9	23229	4	-0.67686	0.03539	0.833436
CENPX	201254	4	-0.67686	0.075301	0.897376
ABHD14B	84836	6	-0.67681	0.017759	0.771334
TAP2	6891	4	-0.6764	0.16145	0.941025
PRR13	54458	4	-0.67591	0.33252	0.975815
KRTAP4-12	83755	6	-0.6757	0.047647	0.86062
AMIGO1	57463	6	-0.67565	0.065544	0.887684
KCNC1	3746	6	-0.67512	0.087447	0.899179
ARHGEF37	389337	6	-0.67474	0.055302	0.869159
SLC13A3	64849	5	-0.67473	0.16476	0.941518
H3C10	8357	6	-0.67444	0.17405	0.941518
PPP1R13L	10848	5	-0.67437	0.043157	0.847331
GAD2	2572	6	-0.67435	0.082037	0.899179
IGFBPL1	347252	6	-0.67402	0.055092	0.869159
PDZD4	57595	5	-0.67356	0.0079527	0.733692
ADGRA2	25960	5	-0.67335	0.21184	0.94919
GTF3C2	2976	4	-0.67329	0.28284	0.975242
TMEM232	642987	6	-0.67252	0.036651	0.83886
PGM5	5239	5	-0.67212	0.19292	0.943256
GNB4	59345	5	-0.672	0.014144	0.771334
KLK3	354	6	-0.67186	0.045645	0.85401
KRT35	3886	6	-0.67144	0.13186	0.923314
ZNF558	148156	4	-0.67132	0.23284	0.952333
CEL	1056	5	-0.67069	0.20003	0.944772
EXTL3	2137	6	-0.67049	0.19193	0.942794
FNDC5	252995	5	-0.67039	0.072106	0.89481
C8orf33	65265	6	-0.67023	0.16804	0.941518
TMEM184B	25829	5	-0.66994	0.21316	0.951047
SAMHD1	25939	6	-0.6696	0.085206	0.899179
MLLT3	4300	6	-0.66926	0.14318	0.931774
MUC17	140453	5	-0.66887	0.026241	0.8124
ZNF23	7571	6	-0.66864	0.015884	0.771334
SLC13A4	26266	6	-0.66859	0.057766	0.884718
LNPEP	4012	5	-0.66835	0.10677	0.916178
GZMH	2999	5	-0.66795	0.13613	0.928138
LCE5A	254910	5	-0.66794	0.097946	0.902542
MTDH	92140	6	-0.66781	0.15436	0.939281
TRIM51	84767	5	-0.6676	0.12297	0.922959
ZWINT	11130	6	-0.66733	0.27252	0.96996
HADHA	3030	5	-0.66706	0.15343	0.939281
SDHAF4	135154	6	-0.66659	0.042982	0.847331
DCTPP1	79077	6	-0.66638	0.12125	0.920281
USP9Y	8287	6	-0.66585	0.1179	0.918304
KAZN	23254	5	-0.66579	0.072247	0.89481
KRT6C	286887	6	-0.66544	0.078463	0.899179
TAS2R9	50835	5	-0.66543	0.2698	0.969708
FXR1	8087	6	-0.6653	0.13803	0.929649
GNLY	10578	5	-0.66528	0.097398	0.901328
CCDC74B	91409	4	-0.66491	0.084115	0.899179
C8orf87	389676	5	-0.66483	0.20457	0.947853
BARX1	56033	4	-0.66481	0.16723	0.941518
PFDN4	5203	4	-0.66411	0.1434	0.931792
HSD17B6	8630	6	-0.66395	0.0097733	0.748375
DHH	50846	4	-0.66337	0.11009	0.916178
ZNF263	10127	6	-0.66331	0.44012	0.991878
TMEM209	84928	5	-0.66308	0.11263	0.916219
CST9	128822	4	-0.66289	0.24202	0.957481
PLSCR4	57088	6	-0.66271	0.11469	0.916219
CDCA4	55038	6	-0.66242	0.18341	0.941518
CEACAM1	634	5	-0.66241	0.078267	0.899179
RTP5	285093	4	-0.66217	0.014186	0.771334
CENPI	2491	4	-0.66216	0.096905	0.901328
C2CD4A	145741	5	-0.66204	0.1259	0.923155
MARCO	8685	6	-0.66197	0.0048795	0.669473
CNTRL	11064	6	-0.66157	0.10415	0.916178
CFAP46	54777	5	-0.66157	0.1234	0.923051
TMPPE	643853	5	-0.66125	0.11036	0.916178
CCL7	6354	5	-0.66083	0.20946	0.948324
PAGE4	9506	6	-0.6605	0.127	0.923155
COX16	51241	4	-0.66043	0.17076	0.941518
SLC35E3	55508	5	-0.6604	0.014301	0.771334
ZNF782	158431	5	-0.66036	0.30513	0.975815
CRH	1392	6	-0.65932	0.042022	0.844871
S100A5	6276	5	-0.65924	0.11525	0.916219
ABCC4	10257	5	-0.65916	0.31451	0.975815
CBX6	23466	6	-0.65911	0.081527	0.899179
IFNL4	101180976	4	-0.65898	0.38105	0.985746
CLINT1	9685	6	-0.6586	0.09111	0.899179
ZNF256	10172	5	-0.6584	0.10398	0.916178
TRAF1	7185	6	-0.65835	0.14608	0.937548
PRXL2B	127281	6	-0.65829	0.063538	0.887684
TOR4A	54863	6	-0.65824	0.063309	0.887684
KRTAP5-1	387264	6	-0.65714	0.010485	0.761179
PSG9	5678	4	-0.65692	0.18921	0.942794
ZNF225	7768	5	-0.6569	0.047363	0.86062
ARHGEF10	9639	5	-0.65653	0.097545	0.901328
PDE5A	8654	5	-0.65551	0.046135	0.856062
THEGL	100506564	5	-0.6553	0.18458	0.941518
GOLGA3	2802	6	-0.65441	0.099713	0.90622
AMZ1	155185	6	-0.65417	0.032892	0.820689
NAA30	122830	6	-0.65403	0.15883	0.939281
TRADD	8717	5	-0.65398	0.14072	0.929735
SOGA1	140710	6	-0.65328	0.042602	0.847224
CYBRD1	79901	5	-0.65307	0.21098	0.948324
GAL3ST3	89792	6	-0.65234	0.075427	0.897376
TMEM219	124446	4	-0.65229	0.029829	0.817234
PML	5371	5	-0.65222	0.012722	0.76781
CAMP	820	6	-0.6522	0.061361	0.887684
LRFN4	78999	6	-0.65214	0.038268	0.83886
UBXN4	23190	5	-0.65211	0.22918	0.952333
CNP	1267	6	-0.65148	0.057153	0.882867
IGLL1	3543	5	-0.65099	0.25751	0.962416
IQCE	23288	6	-0.65078	0.14968	0.939281
CFAP74	85452	5	-0.65074	0.15382	0.939281
MAB21L1	4081	6	-0.64965	0.12997	0.923314
GEMIN7	79760	4	-0.64935	0.12798	0.923155
SH3TC1	54436	4	-0.64931	0.11316	0.916219
AOC2	314	4	-0.64902	0.15748	0.939281
SYNM	23336	6	-0.64896	0.040276	0.842199
GJC3	349149	5	-0.64889	0.08781	0.899179
KLHL22	84861	5	-0.64843	0.13542	0.926865
GLIS2	84662	4	-0.64832	0.088868	0.899179
TM6SF2	53345	5	-0.64796	0.19196	0.942794
MMP23B	8510	5	-0.64763	0.22281	0.952333
MDFIC	29969	5	-0.64717	0.045808	0.855898
USHBP1	83878	4	-0.64714	0.086024	0.899179
SMAD4	4089	4	-0.64674	0.13932	0.929649
ALKAL2	285016	5	-0.64621	0.050308	0.861381
PRPH	5630	6	-0.64615	0.0098443	0.748375
DBP	1628	5	-0.64612	0.10856	0.916178
SGIP1	84251	6	-0.64597	0.03588	0.83515
TVP23C	201158	4	-0.64567	0.16661	0.941518
PSEN1	5663	4	-0.6455	0.098553	0.90483
DIO1	1733	6	-0.64509	0.10514	0.916178
SUMF1	285362	5	-0.64448	0.031002	0.817234
CPLX3	594855	5	-0.64406	0.049154	0.861381
NOMO2	283820	6	-0.64404	0.14855	0.939281
SEC24A	10802	6	-0.64403	0.12201	0.920281
CYP4F3	4051	6	-0.6436	0.041405	0.842199
CASP1	834	4	-0.64351	0.12212	0.920281
PRRT2	112476	6	-0.64306	0.041235	0.842199
ZRANB3	84083	6	-0.64304	0.027756	0.812752
CBLC	23624	6	-0.64302	0.25844	0.962416
DLX1	1745	5	-0.64287	0.18337	0.941518
PHF21B	112885	4	-0.64265	0.029941	0.817234
ALKBH7	84266	5	-0.64265	0.25879	0.962511
INSYN2B	100131897	5	-0.64217	0.12541	0.923155
LCE3A	353142	5	-0.64217	0.21462	0.952333
ARL6IP5	10550	5	-0.64215	0.15778	0.939281
ACKR4	51554	4	-0.64204	0.14295	0.931774
RNASET2	8635	5	-0.64203	0.077701	0.899179
RAB5IF	55969	6	-0.64137	0.29146	0.975815
EIF4EBP1	1978	4	-0.64128	0.18446	0.941518
TRIM48	79097	4	-0.64028	0.26755	0.968174
UBXN1	51035	5	-0.64024	0.22053	0.952333
CHSY1	22856	5	-0.64007	0.092348	0.900383
CCL26	10344	4	-0.63978	0.51113	0.999996
SULT6B1	391365	6	-0.63962	0.074924	0.897376
KBTBD13	390594	6	-0.63933	0.030602	0.817234
VAMP5	10791	4	-0.63924	0.064655	0.887684
ZNF518B	85460	6	-0.63861	0.11798	0.918304
BNIP5	389384	5	-0.63849	0.20294	0.947443
OTUD7A	161725	6	-0.6384	0.019952	0.787162
ZNF91	7644	6	-0.63825	0.15692	0.939281
CAPS	828	6	-0.63823	0.17364	0.941518
UNC45A	55898	4	-0.63811	0.17016	0.941518
PKIG	11142	5	-0.63806	0.13527	0.926646
ARNT	405	6	-0.63777	0.0013943	0.595127
POMT1	10585	6	-0.63773	0.25348	0.961852
L3MBTL2	83746	4	-0.63767	0.12202	0.920281
GBP1	2633	4	-0.63757	0.058345	0.884965
GNAI2	2771	6	-0.63729	0.39631	0.98779
ZNF133	7692	5	-0.63701	0.19984	0.944772
PPDPF	79144	6	-0.63696	0.13952	0.929649
DNAAF2	55172	5	-0.63695	0.10729	0.916178
DCAF15	90379	6	-0.63658	0.0166	0.771334
FGF12	2257	4	-0.6365	0.032936	0.820689
KIAA1671	85379	6	-0.63639	0.073098	0.89481
SLC2A8	29988	5	-0.63621	0.32441	0.975815
ZNF180	7733	6	-0.63611	0.041362	0.842199
PRRC1	133619	4	-0.63593	0.14107	0.92994
CD70	970	5	-0.63577	0.0096279	0.744714
LINGO3	645191	4	-0.63542	0.091876	0.899179
ABCC8	6833	6	-0.63525	0.16674	0.941518
MANEAL	149175	6	-0.63512	0.097259	0.901328
LAMB3	3914	6	-0.63509	0.20982	0.948324
GGH	8836	6	-0.6349	0.28952	0.975335
PUM2	23369	6	-0.63483	0.037707	0.83886
ZGLP1	100125288	4	-0.63474	0.25409	0.962085
RPL36AL	6166	4	-0.63464	0.24878	0.961852
CASTOR3	352954	4	-0.63424	0.27835	0.973716
FANCB	2187	6	-0.6339	0.38772	0.985746
SHISA6	388336	4	-0.63373	0.049762	0.861381
METTL24	728464	4	-0.63356	0.10709	0.916178
EFCAB7	84455	6	-0.63344	0.070127	0.89481
ANKRD46	157567	4	-0.63322	0.13304	0.92521
SAPCD2	89958	5	-0.63233	0.18692	0.941518
KCNV1	27012	6	-0.63218	0.050684	0.861381
BCAT1	586	4	-0.63199	0.18051	0.941518
TLL1	7092	5	-0.63194	0.097984	0.902542
SLC6A7	6534	6	-0.63179	0.1109	0.916178
CCR10	2826	4	-0.63177	0.15751	0.939281
RAB11FIP2	22841	4	-0.63169	0.18197	0.941518
CDR2	1039	5	-0.63158	0.05759	0.883964
NAF1	92345	4	-0.63152	0.14727	0.938362
NBPF9	400818	4	-0.6313	0.060397	0.88707
ALDH7A1	501	5	-0.63127	0.071309	0.89481
C17orf64	124773	6	-0.63055	0.12321	0.923051
TMEM237	65062	6	-0.63041	0.0098364	0.748375
RNF169	254225	6	-0.63004	0.045188	0.850114
IL31RA	133396	6	-0.62978	0.017097	0.771334
FSIP1	161835	6	-0.6296	0.1316	0.923314
NINJ2	4815	5	-0.62919	0.09878	0.905132
MIP	4284	6	-0.62911	0.02703	0.812752
NRL	4901	5	-0.62901	0.081926	0.899179
KRTAP5-5	439915	5	-0.62875	0.15674	0.939281
NKX6-3	157848	5	-0.62872	0.13258	0.924359
ADAM12	8038	5	-0.62816	0.085372	0.899179
ABCG4	64137	5	-0.62807	0.26773	0.968347
FOXI3	344167	6	-0.62806	0.12806	0.923155
CRB2	286204	4	-0.62794	0.042745	0.847331
FUT11	170384	6	-0.62778	0.089525	0.899179
C5orf34	375444	6	-0.62771	0.15727	0.939281
BCL2A1	597	5	-0.62735	0.087644	0.899179
ABCB6	10058	5	-0.62728	0.049695	0.861381
ZNF160	90338	4	-0.62724	0.18563	0.941518
AHCYL1	10768	6	-0.62715	0.090048	0.899179
TYRO3	7301	5	-0.62689	0.022781	0.805803
PDLIM5	10611	4	-0.62688	0.14043	0.929649
SNX18	112574	4	-0.62676	0.076114	0.899179
MYH7B	57644	5	-0.62633	0.089359	0.899179
PPY	5539	6	-0.62632	0.022455	0.805803
CHADL	150356	6	-0.62608	0.39377	0.987111
SLC30A10	55532	6	-0.62599	0.002325	0.669473
CAPN6	827	6	-0.62588	0.11697	0.917549
KIR2DL5B	553128	4	-0.6256	0.090744	0.899179
MAGEB16	139604	6	-0.62552	0.034989	0.830022
GABPB1	2553	6	-0.62551	0.11148	0.916178
ACTN2	88	6	-0.62542	0.139	0.929649
COL21A1	81578	6	-0.62518	0.12356	0.923155
TNS2	23371	5	-0.62443	0.10492	0.916178
MYLIP	29116	5	-0.6229	0.16302	0.941518
PPP1R15A	23645	5	-0.62278	0.050554	0.861381
RASL11B	65997	6	-0.62218	0.054014	0.867929
VPS26B	112936	6	-0.62214	0.13783	0.929649
RAD23A	5886	5	-0.62202	0.04864	0.86062
ZNF615	284370	5	-0.62193	0.07329	0.89481
PCTP	58488	5	-0.62096	0.016223	0.771334
CNRIP1	25927	5	-0.62095	0.052675	0.867929
RASGEF1C	255426	6	-0.62052	0.11089	0.916178
MTRF1L	54516	4	-0.6201	0.13939	0.929649
MAPK12	6300	6	-0.6193	0.0068163	0.721923
CABS1	85438	6	-0.61923	0.070337	0.89481
EXOC6B	23233	6	-0.61852	0.15043	0.939281
RBM7	10179	4	-0.61796	0.32609	0.975815
CLTRN	57393	6	-0.61772	0.27489	0.97227
CD276	80381	4	-0.61769	0.17106	0.941518
DYNLT1	6993	5	-0.6175	0.090691	0.899179
LGSN	51557	6	-0.61732	0.018708	0.776068
HMG20A	10363	6	-0.61726	0.14509	0.93524
ACY3	91703	5	-0.61708	0.094039	0.900416
SAMD11	148398	6	-0.61684	0.032878	0.820689
CD300C	10871	4	-0.6168	0.10954	0.916178
KLC1	3831	6	-0.61644	0.08591	0.899179
CRX	1406	6	-0.61629	0.14511	0.93524
BICD1	636	6	-0.61563	0.04448	0.848066
MS4A7	58475	5	-0.61537	0.21627	0.952333
LY6G5C	80741	6	-0.61501	0.10736	0.916178
RAP2C	57826	4	-0.61482	0.081435	0.899179
MSL1	339287	4	-0.61481	0.40196	0.98779
B3GNT5	84002	6	-0.61479	0.0064552	0.721923
H2AC1	221613	6	-0.6146	0.0016699	0.595127
NFU1	27247	6	-0.61408	0.15361	0.939281
TSPAN6	7105	5	-0.61395	0.003292	0.669473
RRAD	6236	6	-0.61375	0.20127	0.946094
CLDN4	1364	5	-0.61324	0.095092	0.900416
DUOX2	50506	6	-0.61322	0.087081	0.899179
SOAT1	6646	4	-0.61287	0.066784	0.889989
OPN1SW	611	4	-0.61282	0.095498	0.900416
LHX4	89884	4	-0.61262	0.10963	0.916178
SARNP	84324	5	-0.61251	0.20109	0.945744
DNHD1	144132	5	-0.61239	0.1322	0.923314
CMTM3	123920	6	-0.61212	0.091036	0.899179
HTRA2	27429	5	-0.61203	0.31273	0.975815
FAM131B	9715	5	-0.61192	0.28109	0.973716
PRSS37	136242	5	-0.61181	0.062981	0.887684
FAM204A	63877	6	-0.61154	0.18837	0.941799
RAP2B	5912	5	-0.61154	0.19284	0.943256
FAM92B	339145	4	-0.61154	0.19907	0.943685
CAMK1	8536	5	-0.61149	0.12587	0.923155
ULBP3	79465	4	-0.61112	0.12818	0.923155
CRIP2	1397	6	-0.61108	0.12969	0.923314
PRKAR1A	5573	5	-0.61064	0.17404	0.941518
TERB2	145645	6	-0.61046	0.14365	0.932091
PHC1	1911	4	-0.61009	0.042263	0.845838
DNAI1	27019	6	-0.60985	0.12382	0.923155
GNB5	10681	6	-0.60974	0.018323	0.771334
KIFBP	26128	4	-0.60905	0.32753	0.975815
OSBPL2	9885	4	-0.60885	0.11323	0.916219
FHL2	2274	6	-0.60881	0.032909	0.820689
ZBTB32	27033	4	-0.60875	0.17341	0.941518
GNA11	2767	5	-0.60869	0.061203	0.887684
OLFML2A	169611	5	-0.60863	0.072483	0.89481
ICE2	79664	5	-0.6083	0.19072	0.942794
FAM3B	54097	5	-0.60824	0.14598	0.937548
KRTAP4-2	85291	5	-0.60801	0.16	0.940035
ACADS	35	6	-0.60784	0.015905	0.771334
KIF19	124602	6	-0.60776	0.28931	0.975335
KRTAP9-4	85280	4	-0.60775	0.17622	0.941518
RANGRF	29098	6	-0.60774	0.18769	0.941518
TCP10L2	401285	5	-0.60704	0.096993	0.901328
DCK	1633	6	-0.60698	0.026067	0.8124
CCDC6	8030	6	-0.60631	0.0044519	0.669473
ARRDC1	92714	5	-0.60586	0.05452	0.868442
ZNF516	9658	5	-0.60548	0.1924	0.943132
RPL22L1	200916	5	-0.60541	0.072618	0.89481
GZMK	3003	5	-0.60538	0.29877	0.975815
FABP6	2172	5	-0.60537	0.049307	0.861381
MAPRE1	22919	6	-0.6053	0.31132	0.975815
KIAA0040	9674	6	-0.60514	0.16284	0.941518
SMIM24	284422	5	-0.60483	0.16588	0.941518
JPT2	90861	5	-0.6043	0.068427	0.893306
ZNF655	79027	6	-0.60384	0.1744	0.941518
ZNF33A	7581	4	-0.60354	0.10263	0.914885
PIK3CB	5291	6	-0.60337	0.073946	0.895905
FTMT	94033	6	-0.60311	0.41174	0.98802
EMB	133418	5	-0.60308	0.042596	0.847224
CHRNA4	1137	5	-0.60272	0.05209	0.866545
KLHL17	339451	6	-0.60244	0.19367	0.943266
RTEL1	51750	4	-0.60239	0.50019	0.999996
PLTP	5360	4	-0.6023	0.093339	0.900416
CAPN8	388743	6	-0.60219	0.083507	0.899179
ZNF594	84622	5	-0.60217	0.081817	0.899179
ZNF799	90576	6	-0.60186	0.076379	0.899179
FBXW8	26259	5	-0.60175	0.14425	0.934035
DSCR4	10281	4	-0.60172	0.22045	0.952333
TENT4B	64282	5	-0.6017	0.066083	0.889989
BCCIP	56647	4	-0.60151	0.15174	0.939281
ADAT2	134637	4	-0.6015	0.33291	0.975815
NPBWR2	2832	6	-0.60145	0.28624	0.975335
TRAF3	7187	6	-0.60089	0.29046	0.975453
MAG	4099	4	-0.60076	0.090822	0.899179
PIM1	5292	6	-0.60057	0.035225	0.831927
CCDC3	83643	5	-0.60056	0.031066	0.817234
ZFHX2	85446	4	-0.60039	0.031189	0.817234
ZNF669	79862	4	-0.60032	0.37621	0.985746
PAQR9	344838	5	-0.60031	0.11966	0.920281
MAPK8IP1	9479	6	-0.60012	0.04976	0.861381
CALCOCO2	10241	6	-0.60006	0.12693	0.923155
GJA4	2701	5	-0.60001	0.2863	0.975335
PDCD2L	84306	6	-0.59991	0.034496	0.829396
THYN1	29087	6	-0.59987	0.10293	0.915258
EID2	163126	6	-0.5998	0.101	0.909047
EIF5AL1	143244	5	-0.59952	0.17989	0.941518
GTF2A1L	11036	6	-0.59866	0.027898	0.812752
DGAT2	84649	5	-0.59848	0.209	0.948324
DENND5A	23258	6	-0.59808	0.053005	0.867929
ABRACL	58527	5	-0.59792	0.11783	0.918304
HCST	10870	5	-0.59746	0.036901	0.83886
WSCD2	9671	5	-0.59738	0.075264	0.897376
CD5	921	4	-0.59693	0.18939	0.942794
SLC16A8	23539	4	-0.59686	0.022713	0.805803
KRTAP10-4	386672	4	-0.59683	0.046694	0.86062
FAM161B	145483	5	-0.59671	0.25157	0.961852
APOA1	335	5	-0.59607	0.27207	0.96996
ACTR1B	10120	6	-0.59544	0.16812	0.941518
CST1	1469	5	-0.59535	0.22706	0.952333
CCDC25	55246	6	-0.59517	0.12069	0.920281
SLC25A6	293	5	-0.59433	0.0062059	0.721923
CLK3	1198	6	-0.59428	0.077601	0.899179
GIT2	9815	6	-0.59424	0.032737	0.820689
TLX1	3195	6	-0.59413	0.10796	0.916178
ANKRD53	79998	6	-0.5941	0.13455	0.925823
ATF1	466	5	-0.59374	0.081953	0.899179
ASCC1	51008	6	-0.5937	0.28487	0.975242
SLC39A14	23516	6	-0.59368	0.12932	0.923314
CFAP47	286464	5	-0.5933	0.096344	0.901024
FAM228A	653140	4	-0.5929	0.18064	0.941518
MFSD2B	388931	4	-0.59254	0.26991	0.969708
AP1M2	10053	5	-0.5921	0.16733	0.941518
HYAL4	23553	5	-0.59175	0.051711	0.864246
BHMT2	23743	6	-0.59156	0.075259	0.897376
EIF4E1B	253314	6	-0.59148	0.062468	0.887684
ANXA9	8416	6	-0.59148	0.23734	0.954371
LYPD4	147719	5	-0.59138	0.063438	0.887684
LPAR6	10161	6	-0.59129	0.054449	0.868101
TOR2A	27433	5	-0.5912	0.22569	0.952333
KRTAP12-2	353323	4	-0.59111	0.16166	0.941025
CEP250	11190	5	-0.5911	0.089549	0.899179
OVOL1	5017	6	-0.59102	0.44611	0.991878
IRAK1BP1	134728	5	-0.59101	0.24153	0.957481
NRXN2	9379	6	-0.59092	0.13513	0.926624
PRAMEF8	391002	5	-0.59072	0.095122	0.900416
C11orf40	143501	5	-0.59019	0.28128	0.973716
ZNF257	113835	6	-0.59006	0.039452	0.841936
B3GALT2	8707	5	-0.58963	0.016589	0.771334
FNDC8	54752	6	-0.58963	0.18796	0.941799
COL2A1	1280	6	-0.58956	0.1763	0.941518
CR1L	1379	6	-0.58937	0.11315	0.916219
NXT2	55916	5	-0.58927	0.19801	0.943685
RASL10A	10633	5	-0.58836	0.069712	0.89481
CCDC177	56936	5	-0.58831	0.18496	0.941518
CPXM2	119587	6	-0.58818	0.0073826	0.733692
MMP3	4314	4	-0.58778	0.07333	0.89481
KRTAP9-6	100507608	6	-0.5876	0.037971	0.83886
RAB11B	9230	5	-0.58756	0.060652	0.887684
PANX1	24145	6	-0.58689	0.043875	0.847403
SSH3	54961	6	-0.58632	0.039615	0.842199
FAM53C	51307	5	-0.58604	0.058734	0.884965
INCA1	388324	6	-0.586	0.29943	0.975815
RAP1GAP2	23108	6	-0.5858	0.093886	0.900416
GNB1	2782	5	-0.58514	0.43695	0.991878
DSG2	1829	6	-0.58508	0.34615	0.979103
KIAA1958	158405	5	-0.58502	0.047964	0.86062
ERLIN2	11160	6	-0.58464	0.17182	0.941518
WNT1	7471	5	-0.58444	0.070057	0.89481
SCAF4	57466	6	-0.58371	0.088633	0.899179
UFC1	51506	4	-0.58369	0.088895	0.899179
CSGALNACT1	55790	6	-0.5835	0.21478	0.952333
GRIP2	80852	4	-0.58341	0.039335	0.841936
GPAT3	84803	5	-0.5834	0.13221	0.923314
KRT26	353288	6	-0.58294	0.022888	0.805803
FZD10	11211	4	-0.58266	0.063842	0.887684
MINDY1	55793	6	-0.58252	0.15314	0.939281
EQTN	54586	5	-0.58245	0.2422	0.957481
COQ2	27235	4	-0.58216	0.2945	0.975815
PEAR1	375033	6	-0.58197	0.076085	0.899179
SPRR2G	6706	6	-0.58195	0.39956	0.98779
CRIPAK	285464	5	-0.58173	0.15258	0.939281
DEF8	54849	6	-0.58133	0.026633	0.8124
HCN4	10021	5	-0.58113	0.049532	0.861381
SOX14	8403	5	-0.58109	0.15499	0.939281
KCTD11	147040	6	-0.58089	0.070953	0.89481
CTSZ	1522	4	-0.58056	0.06446	0.887684
GSG1	83445	6	-0.58051	0.16076	0.940109
TRAPPC9	83696	6	-0.58011	0.18167	0.941518
CSRNP3	80034	5	-0.57998	0.053764	0.867929
ZDHHC1	29800	5	-0.57938	0.0266	0.8124
SGPP2	130367	6	-0.57917	0.072956	0.89481
PAX1	5075	5	-0.57915	0.090197	0.899179
BAG6	7917	5	-0.57911	0.21228	0.949736
C12orf45	121053	4	-0.57901	0.1319	0.923314
DRP2	1821	6	-0.57826	0.089424	0.899179
GDF7	151449	5	-0.57826	0.20363	0.947853
FAM76B	143684	5	-0.57768	0.043723	0.847331
TIAM2	26230	6	-0.57764	0.16497	0.941518
ADA2	51816	6	-0.5776	0.20268	0.947244
SLC25A36	55186	5	-0.57734	0.092664	0.900416
EFNA1	1942	5	-0.57711	0.11799	0.918304
ZNF580	51157	5	-0.57701	0.1313	0.923314
ANKRD33	341405	5	-0.57691	0.26591	0.967863
SERTAD3	29946	5	-0.57662	0.10462	0.916178
RAB11FIP1	80223	5	-0.57651	0.44305	0.991878
CHL1	10752	6	-0.5762	0.01169	0.764782
LSMEM2	132228	4	-0.57608	0.0938	0.900416
ZNF680	340252	6	-0.57603	0.17493	0.941518
ERCC8	1161	5	-0.576	0.21522	0.952333
TNFRSF12A	51330	6	-0.57599	0.052116	0.866545
KCNA2	3737	6	-0.57586	0.16982	0.941518
SCOC	60592	5	-0.57583	0.040992	0.842199
LMLN	89782	4	-0.57568	0.011704	0.764782
KCTD8	386617	6	-0.57565	0.040874	0.842199
IKZF1	10320	5	-0.57555	0.17106	0.941518
UROS	7390	5	-0.57544	0.066133	0.889989
SLC1A2	6506	6	-0.57518	0.093436	0.900416
THAP12	5612	5	-0.57513	0.21993	0.952333
WFIKKN1	117166	6	-0.57504	0.055942	0.874557
ELL2	22936	6	-0.57476	0.068401	0.893306
NR2E3	10002	4	-0.57473	0.23855	0.954726
ICA1	3382	4	-0.5745	0.13845	0.929649
ZNF845	91664	5	-0.57444	0.34143	0.976857
WNT11	7481	6	-0.57394	0.035012	0.830022
PPP5D1	100506012	4	-0.57389	0.025976	0.8124
ADAMTSL4	54507	6	-0.57383	0.053619	0.867929
ZNF226	7769	5	-0.5735	0.061958	0.887684
RAC2	5880	5	-0.57229	0.26684	0.968003
METAP1D	254042	6	-0.57202	0.18317	0.941518
FGB	2244	4	-0.57201	0.10816	0.916178
NUDT5	11164	6	-0.57192	0.15429	0.939281
CLSTN2	64084	5	-0.57183	0.23438	0.952482
SLC25A41	284427	5	-0.57176	0.065013	0.887684
TMEM233	387890	5	-0.57147	0.050334	0.861381
CD302	9936	5	-0.57138	0.11243	0.916219
TCF4	6925	4	-0.57121	0.023251	0.805803
TLK2	11011	5	-0.57113	0.15701	0.939281
AKT1S1	84335	5	-0.57101	0.16704	0.941518
CDKL4	344387	6	-0.57077	0.052572	0.867929
NAA80	24142	4	-0.57072	0.36351	0.984889
RESP18	389075	4	-0.57067	0.14164	0.931044
KRT20	54474	6	-0.57025	0.54444	0.999996
IFI6	2537	6	-0.57019	0.074409	0.895905
FADS6	283985	5	-0.57009	0.20642	0.948324
SLC39A4	55630	6	-0.56994	0.47318	0.99629
SLC6A17	388662	5	-0.56983	0.040812	0.842199
VSTM1	284415	5	-0.56977	0.19733	0.943685
ZBTB22	9278	5	-0.56969	0.27961	0.973716
DDR1	780	6	-0.56881	0.077646	0.899179
HKDC1	80201	6	-0.56879	0.1815	0.941518
KMT2C	58508	5	-0.56869	0.065327	0.887684
NECAB1	64168	6	-0.56858	0.020145	0.789246
HSP90AA1	3320	6	-0.56834	0.037218	0.83886
PLCE1	51196	4	-0.56834	0.12795	0.923155
ALS2	57679	5	-0.56804	0.19407	0.943359
GLI2	2736	5	-0.56762	0.030481	0.817234
TMEM127	55654	6	-0.5676	0.035796	0.83515
ZNF93	81931	5	-0.56741	0.26661	0.967863
LRRC75A	388341	6	-0.56735	0.15463	0.939281
G2E3	55632	6	-0.56731	0.012138	0.764782
RHCG	51458	4	-0.56724	0.16655	0.941518
TAS1R3	83756	5	-0.56719	0.1397	0.929649
SOX21	11166	5	-0.56715	0.18087	0.941518
CSNK1D	1453	4	-0.56706	0.13842	0.929649
SFXN1	94081	4	-0.56695	0.46444	0.994644
XKR5	389610	6	-0.56694	0.2337	0.952333
LSR	51599	6	-0.56683	0.044021	0.848066
PLEKHB2	55041	6	-0.56666	0.18014	0.941518
PIMREG	54478	6	-0.56655	0.22695	0.952333
BCL3	602	5	-0.56636	0.073917	0.895905
GIPR	2696	6	-0.56636	0.20811	0.948324
FKBP6	8468	6	-0.56629	0.28182	0.974597
ADCY6	112	6	-0.56588	0.094669	0.900416
C1QL1	10882	6	-0.56586	0.25225	0.961852
ISCA2	122961	4	-0.56585	0.32704	0.975815
C2orf81	388963	6	-0.56574	0.036876	0.83886
TMEM129	92305	4	-0.56555	0.030576	0.817234
ZNF18	7566	5	-0.56546	0.18924	0.942794
CD3G	917	5	-0.56518	0.091897	0.899179
PARP10	84875	5	-0.56515	0.22554	0.952333
TIMM17A	10440	5	-0.56507	0.03372	0.826116
GBA	2629	6	-0.56501	0.1805	0.941518
CDH18	1016	4	-0.56483	0.067084	0.889989
PRSS27	83886	6	-0.56465	0.067176	0.889989
MPP5	64398	6	-0.56454	0.081075	0.899179
EME2	197342	6	-0.56429	0.0588	0.884965
SELENOS	55829	6	-0.56394	0.0030578	0.669473
DISP3	57540	4	-0.56345	0.1345	0.925823
CNBD2	140894	6	-0.56343	0.041794	0.842395
DDX21	9188	4	-0.56332	0.29515	0.975815
SOX17	64321	5	-0.56321	0.16321	0.941518
LYZL4	131375	5	-0.56317	0.053381	0.867929
SMPD3	55512	4	-0.563	0.11352	0.916219
FSIP2	401024	5	-0.56291	0.055032	0.869159
C8G	733	5	-0.56287	0.17858	0.941518
LIMK1	3984	6	-0.56273	0.06567	0.887684
FANCE	2178	6	-0.56261	0.1128	0.916219
CACNA1F	778	6	-0.56246	0.22718	0.952333
CES3	23491	5	-0.56229	0.02091	0.790474
EXTL1	2134	5	-0.56229	0.14773	0.938362
ULK3	25989	6	-0.56197	0.32604	0.975815
RLN2	6019	6	-0.56189	0.085204	0.899179
ADAMTS2	9509	5	-0.56187	0.075164	0.897376
LCA5L	150082	6	-0.56173	0.078824	0.899179
CFAP299	255119	5	-0.56169	0.12461	0.923155
SPAG4	6676	4	-0.56153	0.22423	0.952333
TMEM262	100130348	4	-0.56144	0.12849	0.923155
CABIN1	23523	6	-0.56077	0.26367	0.966342
TK1	7083	5	-0.56072	0.0031523	0.669473
FZD6	8323	6	-0.5604	0.31056	0.975815
FEZF2	55079	6	-0.56027	0.26016	0.964454
SYT11	23208	5	-0.56017	0.10485	0.916178
MLC1	23209	6	-0.55994	0.21515	0.952333
RBP1	5947	5	-0.55963	0.25015	0.961852
UGGT2	55757	6	-0.55943	0.031755	0.820664
DDI2	84301	6	-0.55943	0.11483	0.916219
AP2A2	161	6	-0.55917	0.15608	0.939281
PRAMEF4	400735	5	-0.55876	0.045368	0.85127
ASMT	438	6	-0.55832	0.25748	0.962416
FERMT3	83706	4	-0.5582	0.35911	0.984741
INMT	11185	4	-0.55805	0.091935	0.899179
SLC49A3	84179	6	-0.55803	0.071423	0.89481
FAAH	2166	6	-0.55803	0.21651	0.952333
SYBU	55638	5	-0.55768	0.43968	0.991878
DIMT1	27292	4	-0.55747	0.26038	0.964503
ARL10	285598	6	-0.55738	0.17965	0.941518
LCMT2	9836	4	-0.55732	0.146	0.937548
F12	2161	5	-0.55726	0.073412	0.89481
LZTR1	8216	4	-0.55724	0.0034692	0.669473
GAREM2	150946	5	-0.55724	0.072065	0.89481
AWAT1	158833	6	-0.5572	0.049307	0.861381
SLC45A3	85414	6	-0.55707	0.094529	0.900416
HIC2	23119	5	-0.55703	0.32004	0.975815
CCDC120	90060	4	-0.55693	0.23767	0.954388
CCDC154	645811	5	-0.55666	0.068548	0.893306
SLC16A11	162515	6	-0.55646	0.12528	0.923155
SH2D5	400745	5	-0.55625	0.18826	0.941799
NAP1L4	4676	6	-0.55608	0.17183	0.941518
TRIM36	55521	6	-0.55606	0.26684	0.968003
INHBB	3625	6	-0.55603	0.014979	0.771334
DPH5	51611	6	-0.55603	0.19786	0.943685
ATP23	91419	5	-0.5556	0.11241	0.916219
SPATA31D4	389761	5	-0.55556	0.099278	0.905923
RGS8	85397	6	-0.55551	0.20568	0.948324
ERP27	121506	6	-0.55544	0.058	0.884965
GP2	2813	6	-0.55534	0.070652	0.89481
C2orf74	339804	6	-0.55529	0.015587	0.771334
GREB1	9687	4	-0.55528	0.083324	0.899179
TRIM26	7726	6	-0.55509	0.02699	0.812752
PCDH1	5097	6	-0.55502	0.19462	0.943685
CCNYL1	151195	5	-0.55501	0.075749	0.899179
CCDC82	79780	5	-0.55469	0.14059	0.929649
MOG	4340	5	-0.55468	0.028745	0.817234
XPR1	9213	5	-0.5543	0.36381	0.984889
ZSCAN21	7589	6	-0.55417	0.2241	0.952333
JCAD	57608	6	-0.55398	0.10961	0.916178
HIGD1B	51751	6	-0.55394	0.17983	0.941518
RSC1A1	6248	5	-0.55382	0.039556	0.842199
TUSC1	286319	5	-0.55379	0.054068	0.867929
STMN1	3925	5	-0.55359	0.22797	0.952333
PHC3	80012	6	-0.55357	0.14551	0.935904
ZNF462	58499	6	-0.55256	0.23076	0.952333
GPR45	11250	4	-0.55251	0.22871	0.952333
SIX2	10736	5	-0.5524	0.024181	0.809596
PEX14	5195	6	-0.55213	0.16276	0.941518
FAM83D	81610	5	-0.55171	0.030353	0.817234
KRTAP4-6	81871	6	-0.55168	0.096395	0.901024
BLVRA	644	4	-0.55153	0.21692	0.952333
RASA4	10156	5	-0.55132	0.12886	0.923155
CFAP100	348807	4	-0.55126	0.20681	0.948324
DMAC2	55101	6	-0.55103	0.18705	0.941518
RELA	5970	6	-0.55087	0.078354	0.899179
MYF6	4618	5	-0.55071	0.04306	0.847331
ACSM4	341392	5	-0.55068	0.26198	0.96632
TRIM27	5987	6	-0.55025	0.028025	0.813772
PGAP3	93210	5	-0.55014	0.2701	0.969708
RTP3	83597	5	-0.55001	0.14276	0.931774
LIG4	3981	5	-0.5499	0.16756	0.941518
CCL19	6363	6	-0.54987	0.32104	0.975815
RMND5A	64795	4	-0.54986	0.40583	0.98779
PXK	54899	6	-0.54985	0.0051579	0.669473
ZNF215	7762	4	-0.54978	0.10415	0.916178
KRTAP22-1	337979	6	-0.54948	0.16495	0.941518
ALPK2	115701	5	-0.54947	0.0051713	0.669473
NLRX1	79671	6	-0.54936	0.10557	0.916178
AGO2	27161	4	-0.54908	0.13716	0.929649
NANOG	79923	5	-0.54867	0.048206	0.86062
PCDH8	5100	5	-0.54864	0.16514	0.941518
RAC1	5879	6	-0.54853	0.18742	0.941518
TEX11	56159	5	-0.54823	0.31108	0.975815
KRTAP22-2	100288287	4	-0.54808	0.26258	0.96632
GLIPR2	152007	6	-0.54742	0.014353	0.771334
PDLIM1	9124	5	-0.54714	0.2938	0.975815
SLC22A15	55356	5	-0.547	0.074134	0.895905
TMEM200B	399474	6	-0.54668	0.19512	0.943685
TSPAN5	10098	6	-0.54664	0.017163	0.771334
AATK	9625	6	-0.54657	0.080961	0.899179
XKR7	343702	5	-0.54656	0.049291	0.861381
COX8A	1351	4	-0.54585	0.17749	0.941518
SLC2A13	114134	6	-0.54542	0.038177	0.83886
PSMC3IP	29893	5	-0.54521	0.2946	0.975815
COQ8A	56997	5	-0.54512	0.1406	0.929649
C2orf16	84226	5	-0.54435	0.091004	0.899179
C16orf90	646174	5	-0.54374	0.2111	0.948324
PACS2	23241	6	-0.54366	0.23914	0.954821
HELLS	3070	6	-0.54349	0.12782	0.923155
FMOD	2331	6	-0.54334	0.025068	0.811764
STYX	6815	4	-0.54288	0.27504	0.97227
ZBTB10	65986	5	-0.54251	0.1073	0.916178
CDNF	441549	6	-0.54239	0.22044	0.952333
RNASEH2B	79621	6	-0.54234	0.088186	0.899179
CSGALNACT2	55454	5	-0.54232	0.33261	0.975815
RFX1	5989	4	-0.5412	0.14397	0.933061
STX18	53407	5	-0.5412	0.38352	0.985746
SAYSD1	55776	6	-0.54114	0.084676	0.899179
NUFIP2	57532	6	-0.54104	0.037442	0.83886
CDK8	1024	5	-0.54095	0.021417	0.793921
SMARCA5	8467	5	-0.54088	0.21014	0.948324
IRF7	3665	5	-0.54081	0.17877	0.941518
GLMN	11146	4	-0.54069	0.07036	0.89481
MCF2L	23263	6	-0.54053	0.08522	0.899179
TTLL1	25809	6	-0.54047	0.21135	0.948477
ATP2B2	491	6	-0.54047	0.26186	0.96632
HEATR4	399671	5	-0.5404	0.020614	0.789935
CHRAC1	54108	6	-0.54032	0.13131	0.923314
IFIT1	3434	6	-0.54017	0.097537	0.901328
ELP4	26610	4	-0.53985	0.61061	0.999996
INKA2	55924	6	-0.53983	0.079208	0.899179
SECISBP2L	9728	6	-0.539	0.06493	0.887684
PPP1R7	5510	5	-0.53837	0.31298	0.975815
SLC18A3	6572	4	-0.53821	0.11146	0.916178
GOT2	2806	5	-0.53808	0.09149	0.899179
AGPAT2	10555	6	-0.53792	0.10838	0.916178
ZNF576	79177	5	-0.53772	0.067866	0.893306
TAB2	23118	6	-0.5376	0.0888	0.899179
KIAA1614	57710	6	-0.53757	0.20544	0.948126
CPNE5	57699	6	-0.53747	0.080895	0.899179
CLCC1	23155	4	-0.53731	0.23598	0.953234
TNFRSF13B	23495	6	-0.53717	0.11742	0.918304
ATP2C2	9914	5	-0.53716	0.041348	0.842199
SLC35D2	11046	6	-0.53715	0.033603	0.824381
SUGT1	10910	5	-0.53702	0.091968	0.899179
GRIA1	2890	6	-0.53695	0.19941	0.943685
FOXO4	4303	6	-0.5368	0.42549	0.990315
ATN1	1822	4	-0.53678	0.18738	0.941518
LPAR2	9170	4	-0.53673	0.32081	0.975815
GSC	145258	6	-0.53631	0.084509	0.899179
MDGA1	266727	6	-0.53631	0.096355	0.901024
FGR	2268	5	-0.53629	0.14264	0.931666
MATN2	4147	6	-0.53586	0.1903	0.942794
TMEM235	283999	6	-0.53583	0.18085	0.941518
ADRB1	153	6	-0.53529	0.099605	0.905923
ZNF469	84627	6	-0.53527	0.057447	0.883666
DPF3	8110	6	-0.53489	0.1349	0.925823
ARID3C	138715	6	-0.5345	0.21434	0.952247
ALOX12B	242	6	-0.53428	0.068527	0.893306
FAM83C	128876	6	-0.53428	0.12002	0.920281
TIRAP	114609	5	-0.53403	0.34982	0.98058
IFT46	56912	6	-0.53399	0.2087	0.948324
SYCE2	256126	4	-0.53369	0.34487	0.979103
CD7	924	6	-0.53351	0.17554	0.941518
DISP2	85455	4	-0.53335	0.13182	0.923314
SNX32	254122	6	-0.53308	0.16152	0.941025
SOWAHD	347454	6	-0.53288	0.35678	0.982847
RUFY2	55680	6	-0.53286	0.12491	0.923155
MCM9	254394	6	-0.53258	0.20937	0.948324
ATXN3	4287	5	-0.53251	0.12689	0.923155
HPR	3250	6	-0.53234	0.09859	0.90483
NRBP2	340371	6	-0.53224	0.18596	0.941518
STK40	83931	6	-0.5322	0.31226	0.975815
PLXNA1	5361	5	-0.53185	0.15592	0.939281
GLIPR1	11010	5	-0.5314	0.1223	0.920462
MTA2	9219	5	-0.53064	0.037143	0.83886
SERPINH1	871	4	-0.53045	0.36741	0.984987
CHAD	1101	6	-0.53034	0.049888	0.861381
EEF1AKMT2	399818	6	-0.53033	0.06354	0.887684
AS3MT	57412	5	-0.53032	0.19835	0.943685
SDHD	6392	6	-0.5303	0.27502	0.97227
CIP2A	57650	6	-0.53007	0.06467	0.887684
FRMPD4	9758	5	-0.52969	0.078044	0.899179
ZNF784	147808	5	-0.52935	0.00012828	0.378713
FAM183A	440585	5	-0.52914	0.10175	0.911453
DRGX	644168	5	-0.52913	0.30595	0.975815
FAM166C	339778	5	-0.52909	0.23626	0.953575
RETSAT	54884	5	-0.52907	0.031412	0.82011
STARD6	147323	5	-0.52891	0.19849	0.943685
ITIH1	3697	5	-0.5289	0.047084	0.86062
TP73	7161	6	-0.52876	0.20902	0.948324
CAPN3	825	4	-0.52863	0.16031	0.940035
PSG8	440533	6	-0.52816	0.11523	0.916219
HAO2	51179	6	-0.52806	0.12884	0.923155
BCKDHB	594	6	-0.52802	0.12737	0.923155
CYRIA	81553	6	-0.52793	0.13172	0.923314
RAMAC	83640	5	-0.52764	0.29139	0.975815
TAF11	6882	5	-0.52752	0.34578	0.979103
KLHL36	79786	4	-0.52727	0.12582	0.923155
TNFRSF14	8764	5	-0.52683	0.19727	0.943685
ZNF619	285267	6	-0.52661	0.11777	0.918304
SPATA31A1	647060	5	-0.52661	0.46064	0.994284
ZNF804A	91752	6	-0.52657	0.084897	0.899179
RAET1E	135250	5	-0.52635	0.1323	0.923314
PHF24	23349	4	-0.5263	0.18603	0.941518
CLVS1	157807	6	-0.52626	0.13019	0.923314
PTMS	5763	5	-0.5262	0.092458	0.900383
AIFM2	84883	5	-0.526	0.051294	0.862591
CLDN16	10686	5	-0.52518	0.58322	0.999996
MXRA7	439921	4	-0.52511	0.18364	0.941518
KIAA0895L	653319	6	-0.5251	0.11745	0.918304
MYH3	4621	6	-0.52499	0.39732	0.98779
FOXN4	121643	5	-0.52452	0.20041	0.944902
IMPDH2	3615	6	-0.52423	0.15741	0.939281
PHF2	5253	5	-0.52418	0.33902	0.976245
C16orf54	283897	5	-0.52406	0.08373	0.899179
C11orf58	10944	5	-0.52374	0.35969	0.984741
CTLA4	1493	6	-0.52373	0.63826	0.999996
CNTNAP1	8506	6	-0.52364	0.058057	0.884965
ZC3HAV1L	92092	6	-0.52354	0.1843	0.941518
ATXN7L2	127002	5	-0.52311	0.26825	0.968875
GALK1	2584	6	-0.52236	0.032179	0.820689
CEACAM18	729767	5	-0.52208	0.22009	0.952333
WIZ	58525	6	-0.52207	0.065852	0.887695
UPK1A	11045	6	-0.52207	0.15844	0.939281
DUSP19	142679	6	-0.52206	0.12081	0.920281
WDR48	57599	5	-0.5218	0.11308	0.916219
C7	730	5	-0.52144	0.087253	0.899179
LAIR2	3904	4	-0.52091	0.31271	0.975815
SENP8	123228	6	-0.5208	0.1165	0.916706
C17orf99	100141515	5	-0.52071	0.10583	0.916178
CLPSL2	389383	4	-0.52041	0.12996	0.923314
BCAR1	9564	6	-0.52034	0.28788	0.975335
KIAA0232	9778	6	-0.52033	0.14452	0.934606
PRADC1	84279	5	-0.51984	0.28333	0.975242
GNAT1	2779	5	-0.51957	0.29462	0.975815
TSFM	10102	4	-0.51949	0.27444	0.972239
TMEM81	388730	5	-0.51944	0.15028	0.939281
USP17L2	377630	6	-0.51944	0.16502	0.941518
PDE9A	5152	4	-0.51938	0.22758	0.952333
SLC35E4	339665	5	-0.51925	0.2242	0.952333
RS1	6247	6	-0.51919	0.073452	0.89481
CCL8	6355	4	-0.5189	0.036757	0.83886
CHCHD10	400916	6	-0.51886	0.29897	0.975815
TGOLN2	10618	6	-0.51824	0.16092	0.940135
EML3	256364	5	-0.51814	0.010331	0.755307
SMARCC1	6599	4	-0.51814	0.31263	0.975815
PIP4P2	55529	6	-0.51794	0.20676	0.948324
RSPO2	340419	5	-0.51789	0.15601	0.939281
CASP12	100506742	5	-0.51782	0.027621	0.812752
SNTB1	6641	6	-0.51768	0.033426	0.824381
IGLL5	100423062	6	-0.51767	0.11964	0.920281
H2BC5	3017	4	-0.51763	0.39025	0.986217
RPS4Y2	140032	6	-0.51712	0.064588	0.887684
CALHM3	119395	6	-0.51694	0.33509	0.975921
SCRN2	90507	6	-0.51687	0.18712	0.941518
LMO3	55885	6	-0.51679	0.19939	0.943685
DTNA	1837	6	-0.51651	0.19051	0.942794
GLS	2744	6	-0.51646	0.39092	0.986217
FAIM2	23017	4	-0.5163	0.26713	0.968003
FOXL1	2300	4	-0.51623	0.45023	0.991878
ZSCAN10	84891	4	-0.51622	0.43929	0.991878
STX11	8676	5	-0.51553	0.18909	0.942794
FAM163B	642968	6	-0.51521	0.034062	0.827615
TACO1	51204	4	-0.51512	0.35191	0.981654
METTL2A	339175	5	-0.51498	0.45248	0.991878
TSSK1B	83942	5	-0.51497	0.27355	0.971055
NUDT18	79873	6	-0.51477	0.41475	0.988444
NCOR2	9612	5	-0.51471	0.02874	0.817234
PTGIS	5740	5	-0.51457	0.15661	0.939281
B3GALNT2	148789	4	-0.51447	0.20823	0.948324
ZNF609	23060	5	-0.51435	0.087996	0.899179
HNRNPR	10236	6	-0.51431	0.159	0.939281
GPRIN3	285513	6	-0.51429	0.27829	0.973716
BCAM	4059	5	-0.51425	0.038612	0.83886
HIGD2A	192286	5	-0.51415	0.020943	0.790474
AGTRAP	57085	6	-0.51411	0.15501	0.939281
TIGD3	220359	5	-0.51411	0.34293	0.97764
TMEM132D	121256	6	-0.51386	0.11508	0.916219
CBX1	10951	6	-0.51374	0.034427	0.829396
TMEM35A	59353	5	-0.51371	0.18378	0.941518
FLNC	2318	6	-0.51359	0.037648	0.83886
MCOLN1	57192	6	-0.51325	0.16423	0.941518
OMG	4974	5	-0.51317	0.34048	0.976857
ZNF546	339327	4	-0.5131	0.04149	0.842199
MAN1A2	10905	6	-0.513	0.20924	0.948324
MKS1	54903	6	-0.51292	0.19769	0.943685
F2RL3	9002	6	-0.51288	0.44711	0.991878
MARCHF2	51257	5	-0.51286	0.083807	0.899179
GOLGA2	2801	6	-0.51278	0.12732	0.923155
PRSS56	646960	5	-0.51268	0.1846	0.941518
FAM163A	148753	6	-0.51267	0.18691	0.941518
DHX57	90957	5	-0.51217	0.047502	0.86062
ZNF579	163033	4	-0.5121	0.3357	0.975921
MBD5	55777	5	-0.51154	0.1876	0.941518
PILRB	29990	5	-0.51148	0.16877	0.941518
MAP2K5	5607	6	-0.51142	0.1598	0.940035
WFDC8	90199	6	-0.51139	0.18374	0.941518
SYNE3	161176	6	-0.51121	0.18719	0.941518
ZNF827	152485	5	-0.51112	0.084318	0.899179
CLCN2	1181	6	-0.51075	0.031125	0.817234
LY6G6F	259215	5	-0.51072	0.16886	0.941518
CNOT4	4850	6	-0.51019	0.070048	0.89481
CCT8L2	150160	6	-0.51014	0.036389	0.837232
SBK3	100130827	5	-0.50994	0.15117	0.939281
POTEC	388468	4	-0.50983	0.65123	0.999996
PRSS22	64063	5	-0.50928	0.15019	0.939281
PTEN	5728	6	-0.50919	0.053143	0.867929
JMJD1C	221037	5	-0.50909	0.050368	0.861381
SAMD15	161394	6	-0.50894	0.021473	0.793921
KDM7A	80853	6	-0.50893	0.041093	0.842199
PRKDC	5591	6	-0.50885	0.0082747	0.733692
ADORA1	134	6	-0.50869	0.081782	0.899179
IGFBP7	3490	4	-0.50863	0.57882	0.999996
B4GALT2	8704	6	-0.50861	0.24657	0.958375
PLXND1	23129	5	-0.50856	0.11826	0.919152
AUH	549	6	-0.5084	0.098251	0.9035
KRTAP10-6	386674	5	-0.50777	0.091887	0.899179
C1orf198	84886	5	-0.50777	0.21309	0.951047
MAPK6	5597	5	-0.50771	0.054632	0.868845
DGKA	1606	6	-0.50762	0.037269	0.83886
CA12	771	6	-0.50738	0.03432	0.829396
DOCK3	1795	5	-0.50721	0.41665	0.988444
KRTAP9-8	83901	4	-0.50702	0.45547	0.991878
KCNK15	60598	4	-0.50682	0.1504	0.939281
NLGN2	57555	5	-0.50674	0.08585	0.899179
RPS6KB1	6198	6	-0.50669	0.57896	0.999996
TMUB2	79089	6	-0.50657	0.27022	0.969708
LDLRAD1	388633	5	-0.50656	0.15779	0.939281
PCIF1	63935	6	-0.5065	0.093669	0.900416
MAP3K5	4217	6	-0.50641	0.11275	0.916219
DKKL1	27120	5	-0.50637	0.097955	0.902542
FKBP1A	2280	5	-0.50637	0.14957	0.939281
PIPOX	51268	6	-0.50635	0.12173	0.920281
APOL4	80832	6	-0.50631	0.01324	0.76781
CCL18	6362	6	-0.50617	0.20026	0.944772
SLC39A3	29985	6	-0.50614	0.15568	0.939281
COQ5	84274	5	-0.50567	0.40439	0.98779
CDC42EP1	11135	6	-0.50555	0.31327	0.975815
HERPUD1	9709	6	-0.50541	0.22414	0.952333
TC2N	123036	6	-0.50497	0.063966	0.887684
DNAH1	25981	6	-0.50436	0.12888	0.923155
TUSC3	7991	5	-0.50419	0.16031	0.940035
SLITRK6	84189	6	-0.50416	0.018233	0.771334
CDKN1B	1027	4	-0.50401	0.10882	0.916178
RNASE11	122651	6	-0.50372	0.0078113	0.733692
MTUS2	23281	5	-0.50303	0.13145	0.923314
CHTOP	26097	4	-0.50291	0.35514	0.981988
LINGO1	84894	5	-0.5029	0.036851	0.83886
SH2D2A	9047	6	-0.5028	0.033892	0.827615
SNED1	25992	6	-0.5024	0.11172	0.916178
SH2D7	646892	6	-0.50226	0.1722	0.941518
ARMH4	145407	6	-0.50221	0.16994	0.941518
PLIN2	123	5	-0.50214	0.0050232	0.669473
LBH	81606	6	-0.50208	0.03348	0.824381
EWSR1	2130	6	-0.50187	0.10089	0.908835
NDE1	54820	6	-0.50185	0.23246	0.952333
CHIA	27159	5	-0.50181	0.077334	0.899179
LRRC23	10233	5	-0.50177	0.27176	0.96996
ODR4	54953	5	-0.50167	0.11228	0.916219
DNAI2	64446	5	-0.5016	0.16481	0.941518
MYH10	4628	6	-0.5014	0.1297	0.923314
SLC48A1	55652	6	-0.50076	0.20261	0.947244
SHISA8	440829	5	-0.50074	0.0086559	0.733692
UCN	7349	5	-0.50073	0.15034	0.939281
ZNF396	252884	6	-0.5007	0.030685	0.817234
MSLN	10232	6	-0.50005	0.20113	0.945744
SLC29A1	2030	5	-0.49999	0.42779	0.990315
CDH11	1009	5	-0.49995	0.11356	0.916219
DTD1	92675	6	-0.49982	0.20082	0.945358
OSR2	116039	5	-0.49979	0.052199	0.866545
FFAR4	338557	6	-0.49973	0.29618	0.975815
PMM1	5372	4	-0.4997	0.40132	0.98779
LRG1	116844	6	-0.49967	0.2441	0.957636
LYSMD2	256586	6	-0.49956	0.058844	0.884965
PCSK7	9159	5	-0.49931	0.30645	0.975815
SNAI1	6615	6	-0.49878	0.25552	0.962261
CCDC14	64770	5	-0.49873	0.07283	0.89481
INS-IGF2	723961	4	-0.49866	0.2158	0.952333
DDX3Y	8653	5	-0.49856	0.068927	0.89481
TEX29	121793	5	-0.4985	0.2024	0.947244
HIBADH	11112	6	-0.49839	0.043331	0.847331
SAMD9L	219285	5	-0.49838	0.49988	0.999996
PRODH2	58510	4	-0.49827	0.16666	0.941518
MOB3A	126308	5	-0.49809	0.080125	0.899179
NSUN6	221078	5	-0.49794	0.094879	0.900416
E2F7	144455	6	-0.49776	0.23969	0.955221
UIMC1	51720	5	-0.49771	0.16496	0.941518
RHOV	171177	5	-0.49767	0.14801	0.938362
TCF15	6939	4	-0.49725	0.33832	0.976245
NYNRIN	57523	5	-0.4972	0.034722	0.830022
G6PC	2538	6	-0.49685	0.09171	0.899179
CCDC28B	79140	5	-0.49675	0.27307	0.970693
EPN2	22905	6	-0.49642	0.024365	0.809596
KRTAP1-5	83895	5	-0.49629	0.068238	0.893306
GPR39	2863	6	-0.49613	0.22279	0.952333
PITPNA	5306	6	-0.49568	0.12894	0.923155
STRN4	29888	6	-0.49565	0.12154	0.920281
ZBTB20	26137	6	-0.49552	0.069172	0.89481
KIAA1522	57648	4	-0.49535	0.37151	0.985746
ANKRD65	441869	6	-0.49528	0.21449	0.952333
NXPH1	30010	5	-0.49523	0.10564	0.916178
HEBP2	23593	5	-0.4952	0.40809	0.987855
RNF11	26994	6	-0.49509	0.38054	0.985746
RSAD2	91543	6	-0.49483	0.13155	0.923314
GATA3	2625	6	-0.49461	0.17552	0.941518
CCNE2	9134	6	-0.49408	0.46893	0.99529
C17orf107	100130311	6	-0.49404	0.17736	0.941518
CCR5	1234	6	-0.49336	0.066473	0.889989
COX8C	341947	4	-0.49329	0.22735	0.952333
PCSK2	5126	6	-0.49298	0.11575	0.916219
CA3	761	5	-0.49249	0.017852	0.771334
LCE2B	26239	6	-0.49247	0.31999	0.975815
CDC42EP2	10435	5	-0.49193	0.12014	0.920281
IRS2	8660	5	-0.49187	0.25829	0.962416
PLAC8L1	153770	4	-0.49149	0.19125	0.942794
ZDHHC21	340481	5	-0.49121	0.061946	0.887684
SH3BGR	6450	5	-0.49112	0.041594	0.842199
PRRC2C	23215	6	-0.49101	0.24772	0.959942
PCNT	5116	5	-0.49101	0.38848	0.985746
CNTFR	1271	6	-0.49074	0.040642	0.842199
NIPSNAP3A	25934	5	-0.49049	0.17668	0.941518
CHN1	1123	6	-0.49044	0.042831	0.847331
GGTLC2	91227	5	-0.49043	0.27519	0.972564
ZNF443	10224	5	-0.49042	0.07967	0.899179
MANBA	4126	5	-0.4902	0.17533	0.941518
TMEM255B	348013	5	-0.49014	0.13785	0.929649
KLK2	3817	6	-0.49006	0.071953	0.89481
PYROXD2	84795	5	-0.48967	0.19194	0.942794
KIAA0319L	79932	6	-0.48965	0.21037	0.948324
USF3	205717	6	-0.48952	0.25177	0.961852
PNMA3	29944	6	-0.48943	0.19628	0.943685
IFITM10	402778	5	-0.48925	0.28427	0.975242
OTOR	56914	6	-0.48913	0.081222	0.899179
CPA2	1358	6	-0.48899	0.14059	0.929649
MAFA	389692	6	-0.48897	0.15591	0.939281
RHBDL1	9028	6	-0.48881	0.42953	0.990665
LNPK	80856	6	-0.48856	0.059812	0.88707
FOXE1	2304	5	-0.4885	0.24514	0.958088
ZBED4	9889	5	-0.48837	0.21633	0.952333
PCDHB5	26167	6	-0.48834	0.088573	0.899179
ZRANB2	9406	4	-0.488	0.46012	0.994284
FGF2	2247	4	-0.48768	0.24093	0.956839
ZBTB5	9925	6	-0.4876	0.2894	0.975335
PPP1R1B	84152	6	-0.48755	0.36714	0.984889
GPALPP1	55425	5	-0.48735	0.45286	0.991878
CCN2	1490	6	-0.48724	0.20688	0.948324
TMEM250	90120	5	-0.48707	0.10822	0.916178
ALDH1A2	8854	6	-0.48704	0.18957	0.942794
NKIRAS2	28511	5	-0.48701	0.045132	0.850114
GRK6	2870	6	-0.48664	0.32521	0.975815
GPR157	80045	4	-0.48662	0.1691	0.941518
GPC3	2719	6	-0.48633	0.020308	0.789246
SBSPON	157869	5	-0.48588	0.43118	0.99123
SLC6A6	6533	5	-0.48578	0.031174	0.817234
SRM	6723	5	-0.48574	0.34839	0.979393
HSD17B2	3294	4	-0.48569	0.057521	0.883666
SLC38A8	146167	5	-0.4854	0.12474	0.923155
CMTM4	146223	6	-0.48529	0.42575	0.990315
SELENOV	348303	6	-0.48511	0.2215	0.952333
CANX	821	4	-0.48486	0.15684	0.939281
TPTE	7179	5	-0.48447	0.29564	0.975815
SNX11	29916	4	-0.4842	0.25004	0.961852
HAGH	3029	5	-0.48404	0.0096168	0.744714
ANXA2	302	6	-0.48404	0.038593	0.83886
NUDT16	131870	4	-0.48359	0.14779	0.938362
LRRC34	151827	6	-0.48359	0.50554	0.999996
ALPK3	57538	5	-0.48356	0.34606	0.979103
FOXP3	50943	6	-0.48331	0.35961	0.984741
SIRT6	51548	4	-0.48329	0.042865	0.847331
CLDN2	9075	4	-0.48322	0.11862	0.919746
RABEPK	10244	6	-0.48308	0.094107	0.900416
RBPJ	3516	5	-0.48307	0.27711	0.973212
FAM110C	642273	6	-0.48303	0.080333	0.899179
ENDOG	2021	5	-0.48301	0.20954	0.948324
AMIGO3	386724	5	-0.48298	0.23382	0.952333
COL5A1	1289	6	-0.48284	0.39288	0.986217
BTG3	10950	4	-0.48282	0.1964	0.943685
GALT	2592	4	-0.48282	0.32213	0.975815
GJC1	10052	6	-0.4827	0.078568	0.899179
NECTIN2	5819	5	-0.48193	0.31144	0.975815
MAS1L	116511	5	-0.48172	0.031667	0.82011
TENT5B	115572	4	-0.48157	0.038368	0.83886
GNRHR	2798	6	-0.48112	0.25804	0.962416
C11orf88	399949	6	-0.48105	0.12456	0.923155
PLCD3	113026	5	-0.48104	0.19652	0.943685
CDRT1	374286	6	-0.48101	0.018275	0.771334
ARL5A	26225	6	-0.48097	0.13836	0.929649
C4orf46	201725	5	-0.48091	0.24317	0.957636
CLPSL1	340204	5	-0.48073	0.054287	0.867929
COL5A2	1290	6	-0.48061	0.070417	0.89481
SPTBN1	6711	6	-0.4804	0.19738	0.943685
FCRL5	83416	6	-0.48039	0.099892	0.906227
TGM6	343641	6	-0.48036	0.15415	0.939281
EIF2AK1	27102	6	-0.48016	0.21676	0.952333
ABCA13	154664	6	-0.48013	0.15519	0.939281
[truncated: 13,609 more rows]

## Sheet: Legend
Supplementary Table S2: Gene-level analysis of experimental endpoints in STAG2-deficient vs. STAG2-wildtype cells
MAGeCK v0.5.8 was used to assess gene level differences between STAG2-deficient vs. STAG2 wildtype cells at experimental endpoints. Shown are genes that are represented by >3 sgRNAs in STAG2-wildtype cells at the experimental endpoint, while genes showing sgRNA depletion in both conditions (e.g. core essential genes) were filtered out.
